# Supplementary material for: Medical resources and coronavirus disease (COVID-19) mortality rate: Evidence and implications from Hubei province in China
Source: PLoS One. 2021 Jan 15;16(1):e0244867. doi: 10.1371/journal.pone.0244867 (PMC7810342; doi:10.1371/journal.pone.0244867)
Supplement: S1 Dataset — (XLSX) [file pone.0244867.s001.xlsx]

## Sheet: 数据汇总1
id			GDP，单位：亿元	常住人口，单位：万人	地理面积，单位：万平方公里	总床位数，单位，张	总卫生人员数，单位：人	公路，单位：公里	确诊人数，单位：人	治愈人数，单位：人	死亡人数，单位：人	治愈率，单位：%	死亡率，单位：%	总床位数，单位，张	总卫生人员数，单位：人	医院床位数	平均医院床位数，单位 ：张	每个感染者平均的床位数，单位：张	每位感染者平均的医护人员数，单位：人	交通密度，一平方公里上的里程数，单位：公里	铁路，单位：公里	公路，单位：公里	水路，单位：公里	公路、铁路以及水路总里程	居民人均可支配收入，单位：万元	地理面积，单位：万平方公里	是否有死亡人数，是=1，否=0	是否与武汉毗邻，是=1，否=0	0304支援医护人员数：人	人均支援医护人员数
1	武汉	Wuhan	13410.3	1089.29	8594	91635	127413	15000	495		23	0	4.64646	91635	127413	78447	158.479	185.121	257.4	1.7454		15000		15000	3.8642	0.8594	1	1	42481	85.8202
2	黄石	Huangshi	1479.4	247.05	4583	15725	24230	7047.08	0		0	#DIV/0!	#DIV/0!	15725	24230	12094	#DIV/0!	#DIV/0!	#DIV/0!	1.57842	0	7047.08	186.8	7233.88	2.4968	0.4583	1	1	2757	#DIV/0!
3	十堰	Shiyan	1632.32	341.8	23600	25563	34175	29434	1		0	0	0	25563	34175	18245	18245	25563	34175	1.28491	145	29434	744.78	30323.8	1.8716	2.36	0	0	1880	1880
4	宜昌	Yichang	3857.17	413.56	21200	28180	38275	31053	1		1	0	100	28180	38275	21309	21309	28180	38275	1.46476		31053		31053	2.4182	2.12	1	0	1366	1366
5	襄阳	Xiangyang	4064.9	565.4	19700	36507	44816	29920	0		0	#DIV/0!	#DIV/0!	36507	44816	34140	#DIV/0!	#DIV/0!	#DIV/0!	1.51878		29920		29920	2.403	1.97	1	0	2832	#DIV/0!
6	鄂州	Ezhou	905.92	107.69	1505	6070	13655	3726	0		0	#DIV/0!	#DIV/0!	6070	13655	5676	#DIV/0!	#DIV/0!	#DIV/0!	2.54352		3726	102	3828	2.4214	0.1505	1	1	2616	#DIV/0!
7	荆门	Jingmen	1664.17	290.15	12400	16870	21454	14699.5	8		0	0	0	16870	21454	12303	1537.88	2108.75	2681.75	1.18545		14699.5		14699.5	2.4049	1.24	1	0	2783	347.875
8	孝感	Xiaogan	1742.23	491.5	8910	22783	24187	16890	22		0	0	0	22783	24187	16615	755.227	1035.59	1099.41	1.89562		16890		16890	2.2256	0.891	1	1	3148	143.091
9	荆州	Jingzhou	1922.18	564.17	14100	30340	42096	23183	8		0	0	0	30340	42096	20440	2555	3792.5	5262	1.77028	33	23183	1745	24961	2.2261	1.41	1	0	3295	411.875
10	黄冈	Huanggang	1921.83	634.1	17400	35967	43947	30494	12		0	0	0	35967	43947	24230	2019.17	2997.25	3662.25	1.8173	429	30494	698	31621	1.7658	1.74	1	1	3240	270
11	咸宁	Xianning	1234.86	253.51	9861	14415	14321	16064.6	0		0	#DIV/0!	#DIV/0!	14415	14321	9632	#DIV/0!	#DIV/0!	#DIV/0!	1.674		16064.6	442.75	16507.3	2.031	0.9861	1	1	1132	#DIV/0!
12	随州	Suizhou	935.72	221.05	9636	9837	14707	9935	0		0	#DIV/0!	#DIV/0!	9837	14707	6573	#DIV/0!	#DIV/0!	#DIV/0!	1.03103		9935		9935	2.0069	0.9636	1	0	1201	#DIV/0!
13	恩施州	Enshi	801.23	336.1	24100	23992	28134	22582.6	0		0	#DIV/0!	#DIV/0!	23992	28134	16031.3	#DIV/0!	#DIV/0!	#DIV/0!	1.31321		22582.6	9065.88	31648.4	1.5259	2.41	0	0	1289	#DIV/0!
14	仙桃	Xiantao	718.66	114.1	2538	5605	8792	4477	2		0	0	0	5605	8792	3878	1939	2802.5	4396	1.76399		4477		4477	2.2963	0.2538	1	1	1509	754.5
15	潜江	Qianjiang	671.86	96.5	2004	4563	7950	3190.78	0		0	#DIV/0!	#DIV/0!	4563	7950	3031	#DIV/0!	#DIV/0!	#DIV/0!	1.5922		3190.78		3190.78	2.2689	0.2004	1	0	1509	#DIV/0!
16	天门	Tianmen	528.25	128.35	2622	6059	6337	4331	0		0	#DIV/0!	#DIV/0!	6059	6337	4124	#DIV/0!	#DIV/0!	#DIV/0!	1.81808	37	4331	399	4767	2.0486	0.2622	1	0	1509	#DIV/0!
17	神农架	Shennongjia	25.51	7.68	7046.86	500	592	2014.5	0		0	#DIV/0!	#DIV/0!	500	592	500	#DIV/0!	#DIV/0!	#DIV/0!	0.285872		2014.5		2014.5	1.6482	0.704686	0	0	2352	#DIV/0!
																											1

## Sheet: 数据汇总
id			GDP，单位：亿元	常住人口，单位：万人	地理面积，单位：万平方公里		总床位数，单位，张	总卫生人员数，单位：人	公路，单位：公里	确诊人数，单位：人	治愈人数，单位：人	死亡人数，单位：人	治愈率，单位：%	死亡率，单位：%			总床位数，单位，张	总卫生人员数，单位：人	医院床位数				每个感染者平均的床位数，单位：张	每位感染者平均的医护人员数，单位：人	交通密度，一平方公里上的里程数，单位：公里	铁路，单位：公里	公路，单位：公里	水路，单位：公里	公路、铁路以及水路总里程	居民人均可支配收入，单位：万元	地理面积，单位：万平方公里	是否有死亡人数，是=1，否=0	是否与武汉毗邻，是=1，否=0
1	武汉	Wuhan	13410.3	1089.29	8594		91635	127413	15000	11618	454	478	3.90773	4.11431	武汉	武汉	91635	127413	78447				7.88733	10.9669	1.7454		15000		15000	3.8642	0.8594	1	1
2	黄石	Huangshi	1479.4	247.05	4583		15725	24230	7047.08	635	25	2	3.93701	0.314961	黄石	黄石	15725	24230	12094				24.7638	38.1575	1.57842	0	7047.08	186.8	7233.88	2.4968	0.4583	1	1
3	十堰	Shiyan	1632.32	341.8	23600		25563	34175	29434	395	14	0	3.5443	0	十堰	十堰	25563	34175	18245				64.7165	86.519	1.28491	145	29434	744.78	30323.8	1.8716	2.36	0	0
4	宜昌	Yichang	3857.17	413.56	21200		28180	38275	31053	610	9	7	1.47541	1.14754	宜昌	宜昌	28180	38275	21309				46.1967	62.7459	1.46476		31053		31053	2.4182	2.12	1	0
5	襄阳	Xiangyang	4064.9	565.4	19700		36507	44816	29920	838	25	3	2.98329	0.357995	襄阳	襄阳	36507	44816	34140				43.5644	53.4797	1.51878		29920		29920	2.403	1.97	1	0
6	鄂州	Ezhou	905.92	107.69	1505		6070	13655	3726	471	8	18	1.69851	3.82166	鄂州	鄂州	6070	13655	5676				12.8875	28.9915	2.54352		3726	102	3828	2.4214	0.1505	1	1
7	荆门	Jingmen	1664.17	290.15	12400		16870	21454	14699.5	553	21	17	3.79747	3.07414	荆门	荆门	16870	21454	12303				30.5063	38.7957	1.18545		14699.5		14699.5	2.4049	1.24	1	0
8	孝感	Xiaogan	1742.23	491.5	8910		22783	24187	16890	2141	9	25	0.420364	1.16768	孝感	孝感	22783	24187	16615				10.6413	11.2971	1.89562		16890		16890	2.2256	0.891	1	1
9	荆州	Jingzhou	1922.18	564.17	14100		30340	42096	23183	885	19	10	2.14689	1.12994	荆州	荆州	30340	42096	20440				34.2825	47.5661	1.77028	33	23183	1745	24961	2.2261	1.41	1	0
10	黄冈	Huanggang	1921.83	634.1	17400		35967	43947	30494	1897	62	32	3.26832	1.68687	黄冈	黄冈	35967	43947	24230				18.9599	23.1666	1.8173	429	30494	698	31621	1.7658	1.74	1	1
11	咸宁	Xianning	1234.86	253.51	9861		14415	14321	16064.6	443	3	1	0.677201	0.225734	咸宁	咸宁	14415	14321	9632				32.5395	32.3273	1.674		16064.6	442.75	16507.3	2.031	0.9861	1	1
12	随州	Suizhou	935.72	221.05	9636		9837	14707	9935	915	9	9	0.983607	0.983607	随州	随州	9837	14707	6573				10.7508	16.0732	1.03103		9935		9935	2.0069	0.9636	1	0
13	恩施州	Enshi	801.23	336.1	24100		23992	28134	22582.6	157	10	0	6.36943	0	恩施州	恩施州	23992	28134	16031.3				152.815	179.197	1.31321		22582.6	9065.88	31648.4	1.5259	2.41	0	0
14	仙桃	Xiantao	718.66	114.1	2538		5605	8792	4477	307	11	5	3.58306	1.62866	仙桃	仙桃	5605	8792	3878				18.2573	28.6384	1.76399		4477		4477	2.2963	0.2538	1	1
15	潜江	Qianjiang	671.86	96.5	2004		4563	7950	3190.78	74	0	1	0	1.35135	潜江	潜江	4563	7950	3031				61.6622	107.432	1.5922		3190.78		3190.78	2.2689	0.2004	1	0
16	天门	Tianmen	528.25	128.35	2622		6059	6337	4331	163	1	10	0.613497	6.13497	天门	天门	6059	6337	4124				37.1718	38.8773	1.81808	37	4331	399	4767	2.0486	0.2622	1	0
17	神农架	Shennongjia	25.51	7.68	7046.86		500	592	2014.5	10	2	0	20	0	神农架	神农架	500	592	500				50	59.2	0.285872		2014.5		2014.5	1.6482	0.704686	0	0
																																1

## Sheet: 2月10日
	地区	10确诊	10治愈	10死亡	10治愈率	10死亡率
0	湖北	31728	2222	974	7.00328	3.06984		id	地区	10确诊	10治愈	10死亡	10治愈率	10死亡率
1	武汉	18454	1206	748	6.53517	4.05332		1	武汉	18454	1206	748	6.53517	4.05332
2	孝感	2642	139	41	5.26117	1.55185		2	黄石	835	82	5	9.82036	0.598802
3	黄冈	2332	279	52	11.964	2.22985		3	十堰	505	59	1	11.6832	0.19802
4	随州	1095	26	12	2.37443	1.09589		4	宜昌	772	52	8	6.73575	1.03627
5	荆州	1075	56	17	5.2093	1.5814		5	襄阳	1063	49	12	4.6096	1.12888
6	襄阳	1063	49	12	4.6096	1.12888		6	鄂州	790	61	26	7.72152	3.29114
7	黄石	835	82	5	9.82036	0.598802		7	荆门	656	69	21	10.5183	3.20122
8	鄂州	790	61	26	7.72152	3.29114		8	孝感	2642	139	41	5.26117	1.55185
9	宜昌	772	52	8	6.73575	1.03627		9	荆州	1075	56	17	5.2093	1.5814
10	荆门	656	69	21	10.5183	3.20122		10	黄冈	2332	279	52	11.964	2.22985
11	咸宁	515	51	5	9.90291	0.970874		11	咸宁	515	51	5	9.90291	0.970874
12	十堰	505	59	1	11.6832	0.19802		12	随州	1095	26	12	2.37443	1.09589
13	仙桃	438	41	11	9.36073	2.51142		13	恩施州	195	31	2	15.8974	1.02564
14	天门	261	12	10	4.5977	3.83142		14	仙桃	438	41	11	9.36073	2.51142
15	恩施	195	31	2	15.8974	1.02564		15	潜江	90	3	3	3.33333	3.33333
16	潜江	90	3	3	3.33333	3.33333		16	天门	261	12	10	4.5977	3.83142
17	神农架地区	10	6	0	60	0		17	神农架	10	6	0	60	0

## Sheet: 2月6日
地区	确诊	治愈	死亡
湖北	22112	817	618
武汉	11618	454	478
孝感	2141	9	25
黄冈	1897	62	32
随州	915	9	9
荆州	885	19	10
襄阳	838	25	3
黄石	635	25	2
宜昌	610	9	7
荆门	553	21	17
鄂州	471	8	18
咸宁	443	3	1
十堰	395	14	0
仙桃	307	11	5
天门	163	1	10
恩施	157	10	0
潜江	74	0	1
神农架地区	10	2	0

## Sheet: Sheet1
id		医院床位数，单位：张	确诊人均床位数，单位：张
1	武汉	78447	6.75219
2	黄石	12094	19.0457
3	十堰	18245	46.1899
4	宜昌	21309	34.9328
5	襄阳	34140	40.7399
6	鄂州	5676	12.051
7	荆门	12303	22.2477
8	孝感	16615	7.76039
9	荆州	20440	23.096
10	黄冈	24230	12.7728
11	咸宁	9632	21.7427
12	随州	6573	7.18361
13	恩施州	16031.3	102.11
14	仙桃	3878	12.6319
15	潜江	3031	40.9595
16	天门	4124	25.3006
17	神农架	500	50

## Sheet: 各市人口
2-4分市、州、县年底人口数(2017)
POPULATION OF CITIES, TOWNS, AND
COUNTIES OF HUBEI AT YEAR-END(2017)
单位:万人
(10 000 persons)
地区	Region	户籍人口_x000D_ (万人)_x000D_ Total_x000D_ Population	常住人口_x000D_ (万人)_x000D_ Population of_x000D_ Permnant_x000D_ Residents
全省	Province	6141.80	5902.00			单位:万人
武汉市	Wuhan	853.65	1089.29			(10 000 persons)
江岸区	Jiang'an	74.18	96.24			地区	Region	户籍人口_x000D_ (万人)_x000D_ Total_x000D_ Population	常住人口_x000D_ (万人)_x000D_ Population of_x000D_ Permnant_x000D_ Residents
江汉区	Jianghan	49.63	73.07			全省	Province	6141.80	5902.00
硚口区	Qiaokou	52.86	86.85			武汉市	Wuhan	853.65	1089.29
汉阳区	Hanyang	63.12	65.68			黄石市	Huangshi	270.91	247.05
武昌区	Wuchang	108.29	127.82			十堰市	shiyanshi	346.16	341.80
青山区	Qingshan	46.09	53.40			宜昌市	Yichang	392.26	413.56
洪山区	Hongshan	100.01	163.43			襄阳市	Xiangyang	591.97	565.40
东西湖区	Dongxihu	31.28	56.14			鄂州市	Ezhou	110.77	107.69
汉南区	Hannan	11.43	13.41			荆门市	Jingmen	294.42	290.15
蔡甸区	Caidian	46.18	72.94			孝感市	Xiaogan	519.19	491.50
江夏区	Jiangxia	61.14	91.37			荆州市	Jingzhou	642.01	564.17
黄陂区	Huangpi	113.32	98.73			黄冈市	Huanggang	740.31	634.10
新洲区	Xinzhou	96.12	90.21			咸宁市	Xianning	304.01	253.51
黄石市	Huangshi	270.91	247.05			随州市	Suizhou	250.30	221.05
黄石港区	Huangshigang	20.74	23.84			恩施州	Enshi Prefecture	401.36	336.10
西塞山区	Xisai nmountainous	21.05	24.71			仙桃市	Xiantao	154.45	114.10
下陆区	Xialu	15.69	18.36			潜江市	Qianjiang	101.06	96.50
铁山区	Tieshan	4.99	5.84			天门市	Tianmen	161.08	128.35
大冶市	Dave	98.46	91.07			神农架林区	Shennongjian	7.89	7.68
阳新县	Yangxin	109.97	83.23
十堰市	shiyanshi	346.16	341.80
茅箭区	Maojian	29.54	42.51
张湾区	Zhangwan	25.94	39.40
郧阳区	Yunyang	62.96	57.44
郧西县	Yunxi	51.77	43.56
竹山县	Zhushan	46.11	42.08
竹溪县	Zhuxi	35.87	31.66
房县	Fang	47.65	40.23
丹江口市	Danjiangkou	46.33	44.92
宜昌市	Yichang	392.26	413.56
西陵区	Xiling	40.86	54.28
伍家岗区	Wujiagang	17.94	23.10
点军区	Dianjun	10.43	10.79
猇亭区	Xiaoting	5.02	6.81
夷陵区	Yiling	52.15	52.75
远安县	Yuan'an	19.19	18.81
兴山县	Xingshan	16.70	16.88
秭归县	Zigui	37.28	36.26
长阳县	Changyang	39.25	38.82
五峰县	Wufeng	19.84	19.24
宜都市	Yidu	39.02	39.10
当阳市	Dangyang	46.80	46.96
枝江市	Zhijiang	47.78	49.76
襄阳市	Xiangyang	591.97	565.40
襄城区	Xiangcheng	46.12	51.03
樊城区	Fancheng	80.74	90.74
襄州区	Xiangzhou	99.64	92.13
南漳县	Nanzhang	57.65	54.40
谷城县	Gucheng	59.94	50.71
保康县	Baokang	26.84	25.66
老河口市	Laohekou	51.77	47.99
枣阳市	Zaoyang	113.36	100.20
宜城市	Yicheng	55.91	52.54
鄂州市	Ezhou	110.77	107.69
梁子湖区	Liangzihu	18.88	14.51
华容区	Huarong	26.40	24.93
鄂城区	Ercheng	65.49	68.25
荆门市	Jingmen	294.42	290.15
东宝区	Donghao	35.96	36.91
掇刀区	Zhuodao	29.34	32.50
京山县	Jingshan	63.71	62.51
沙洋县	Shayang	60.37	56.67
钟祥市	Zhongxiang	105.04	101.56
孝感市	Xiaogan	519.19	491.50
孝南区	Xiaonan	95.54	92.90
孝昌县	Xiaochang	66.88	59.89
大悟县	Dawu	63.20	62.41
云梦县	Yunmeng	57.91	53.68
应城市	Yingcheng	65.36	60.59
安陆市	Anlu	61.71	58.33
汉川市	Hanchuan	108.59	103.70
荆州市	Jingzhou	642.01	564.17
沙市区	Shashi	53.49	66.20
荆州区	Jingzhou	54.69	58.37
公安县	Gong'an	100.15	86.28
监利县	Jianli	156.36	104.73
江陵县	Jianglin	39.42	33.46
石首市	Shishou	62.60	56.95
洪湖市	Honghu	92.08	81.32
松滋市	Songzi	83.22	76.86
黄冈市	Huanggang	740.31	634.10
黄州区	Huangzhou	34.99	39.63
团风县	Tuanfeng	37.13	34.59
红安县	Hong'an	65.36	60.92
罗田县	Luotian	59.63	55.27
英山县	Yingshan	40.02	36.34
浠水县	Xishui	100.96	88.20
蕲春县	Hanchun	101.02	78.17
黄梅县	Huangmei	103.33	86.94
麻城市	Macheng	115.94	88.04
武穴市	Wuxue	81.93	66.00
咸宁市	Xianning	304.01	253.51
咸安区	Xian'an	62.43	52.85
嘉鱼县	Jiayu	36.69	31.75
通城县	Tongcheng	52.51	41.54
崇阳县	Congyang	50.83	40.70
通山县	Tongshan	48.17	37.58
赤壁市	Chibi	53.37	49.09
随州市	Suizhou	250.30	221.05
曾都区	Zengdu	65.36	63.63
随县	Sui	92.64	80.21
广水市	Guangshui	92.30	77.21
恩施州	Enshi Prefecture	401.36	336.10
恩施市	Enshi	80.65	77.70
利川市	Jianli	91.37	66.90
建始县	Jianshi	51.19	42.02
巴东县	Badong	49.00	42.90
宣恩县	Xuan'en	35.80	30.58
咸丰县	Xianfeng	38.40	30.80
来凤县	Laifeng	33.27	24.80
鹤峰县	Hefeng	21.68	20.40
省直管单位	Jurisdictional
仙桃市	Xiantao	154.45	114.10
潜江市	Qianjiang	101.06	96.50
天门市	Tianmen	161.08	128.35
神农架林区	Shennongjian	7.89	7.68

## Sheet: 各市GDP
1-19市、州生产总值(2017)
GROSS DOMESTIC PRODUCT OF CITIES AND PREFECTURES(2017)
单位:亿元
(100 million yuan)
地区	Regions	地区生产总值_x000D_ Gross Domestic Product	第一产业_x000D_ Primary Industry	第二产业_x000D_ Secondary Industry	第三产业_x000D_ Tertiary Industry
武汉	Wuhan	13410.34	408.20	5861.35	7140.79
黄石	Huangshi	1479.40	120.98	843.47	514.95
十堰	Shiyan	1632.32	182.69	783.36	666.27
宜昌	Yichang	3857.17	426.72	2077.58	1352.87
襄阳	Xiangyang	4064.90	461.85	2147.80	1455.25
鄂州	Ezhou	905.92	102.05	477.43	326.44
荆门	Jingmen	1664.17	222.85	850.63	590.69
孝感	Xiaogan	1742.23	297.15	839.82	605.26
荆州	Jingzhou	1922.18	389.72	847.95	684.51
黄冈	Huanggang	1921.83	417.30	748.33	756.20
咸宁	Xianning	1234.86	193.45	597.41	444.00
随州	Suizhou	935.72	150.99	437.30	347.43
恩施州	Enshi	801.23	160.14	286.01	355.08
仙桃	Xiantao	718.66	89.67	386.46	242.53
潜江	Qianjiang	671.86	73.41	351.97	246.48
天门	Tianmen	528.25	75.66	267.23	185.36
神农架	Shennongjia	25.51	2.32	9.03	14.16

## Sheet: 疫情数据
id			’1/20				’1/21				’1/22				’1/23					’1/24					’1/25					’1/26					’1/27					’1/28					’1/29
			累计确诊	累计治愈	累计死亡	新增出院	累计确诊	累计治愈	累计死亡	新增出院	累计确诊	累计治愈	累计死亡	新增出院	累计确诊	累计治愈	累计死亡	新增出院	病死率	累计确诊	累计治愈	累计死亡	病死率	新增出院	累计确诊	累计治愈	累计死亡	病死率	治愈率	累计确诊	累计治愈	累计死亡	病死率	治愈率	累计确诊	累计治愈	累计死亡	新增出院	病死率	累计确诊	累计治愈	累计死亡	新增出院	病死率	累计确诊	累计治愈	累计死亡	新增出院	病死率
	全省		270	25	6		363	28	9		444	28	17		549	31	24		0.0437158	729	32	39	0.0534979		1052	42	52	0.0494297	0.039924	1423	44	76	0.0534083	0.0309206	2714	47	100		0.036846	3554	80	125		0.0351716	4586	90	162	10	0.0353249
1	武汉	Wuhan	258	25	6	0.0232558									495		23	3	0.0464646	572		38	0.0664336	1	618	40	45	0.0728155	0.0647249	698	42	63	0.0902579	0.0601719	1590		85		0.0534591	1905		104		0.0545932	2261		129	10	0.0570544
2	孝感	Xiaogan													22				0	26		0	0		55	0	0	0	0	100	0	1	0.01	0	173		1		0.00578035	274		3		0.0109489	399		6	0	0.0150376
3	黄冈	Huanggang													12				0	64		0	0		122	2	2	0.0163934	0.0163934	154	2	4	0.025974	0.012987	213		4		0.0187793	324		5		0.0154321	496		12	3	0.0241935
4	荆州	Jingzhou													8				0	10		0	0		33	0	2	0.0606061	0	47	0	2	0.0425532	0	71		2		0.028169	101		2		0.019802	151		3	0	0.0198675
5	鄂州	Ezhou													0				#DIV/0!	1		0	0		1	0	0	0	0	20	0	0	0	0	57		0		0	84		1		0.0119048	123		2	0	0.0162602
6	随州	Suizhou													0				#DIV/0!	5		0	0		36	0	0	0	0	52	0	0	0	0	70		0		0	116		0		0	143		0	0	0
7	襄阳	Xiangyang													0				#DIV/0!	0		0			2	0	0	0	0	36	0	0	0	0	70		0		0	131		0		0	163		0	0	0
8	黄石	Huangshi													0				#DIV/0!	0		0			31	0	1	0.0322581	0	36	0	1	0.0277778	0	53		1		0.0188679	86		1		0.0116279	113		1	0	0.00884956
9	宜昌	Yichang													1		1		1	1		1	1		20	0	1	0.05	0	31	0	1	0.0322581	0	51		1		0.0196078	63		1		0.015873	117		1	0	0.00854701
10	荆门	Jingmen													8				0	21		0	0		38	0	1	0.0263158	0	90	0	3	0.0333333	0	114		3		0.0263158	142		4		0.028169	191		4	0	0.0209424
11	咸宁	Xianning													0				#DIV/0!	0		0			43	0	0	0	0	64	0	0	0	0	91		0		0	112		0		0	130		0	0	0
12	十堰	Shiyan													1				0	5		0	0		20	0	0	0	0	40	0	0	0	0	65		0		0	88		0		0	119		0	0	0
13	仙桃	Xiantao													2				0	10		0	0		11	0	0	0	0	12	0	0	0	0	27		0		0	32		0		0	55		0	0	0
14	天门	Tianmen													0				#DIV/0!	3		0	0		5	0	0	0	0	13	0	0	0	0	23		2		0.0869565	34		3		0.0882353	44		3	0	0.0681818
15	恩施州	Enshi													0				#DIV/0!	11		0	0		17	0	0	0	0	25	0	0	0	0	38		0		0	51		0		0	66		0	0	0
16	潜江	Qianjiang													0				#DIV/0!	0		0			0	0	0			5	0	1	0.2	0	7		1		0.142857	8		1		0.125	10		1	0	0.1
17	神农架	Shennongjia													0				#DIV/0!	0		0			0	0	0			0	0	0			1		0		0	3		0		0	5		0	0	0
			0	0	0	1	0	0	0	1	0	0	0	1	1	0	0	0		1	0	1		0	1	1	1			1	1	1			1	0	1	1		1	0	1	1		1
[truncated: 225 more columns]

## Sheet: table1-4,7
cityname	city	infect304	cure304	die304	cure_r304	mortality_r04	perbedh04	perbed04	perstaff04	perasist04	beds	staff	beds_hospital	TD	DI	neighbor	asist304
武汉	Wuhan	49671	26316	2305	52.9806	4.64053	1.57933	1.84484	2.56514	0.855248	91635	127413	78447	1.7454	3.8642	1	42481
荆门	Jingmen	2907	2472	121	85.0361	4.16237	8.33505	12.3725	15.1176	1.11455	15725	24230	12094	1.57842	2.4968	1	2757
黄石	Huangshi	3518	2821	121	80.1876	3.43945	4.72285	6.47612	6.87521	0.894827	25563	34175	18245	1.28491	1.8716	0	1880
随州	Suizhou	1394	912	52	65.4232	3.73027	4.07174	4.35438	9.79555	1.87661	28180	38275	21309	1.46476	2.4182	0	1366
宜昌	Yichang	1580	1269	48	80.3165	3.03797	12.9367	19.2025	26.643	2.08544	36507	44816	34140	1.51878	2.403	0	2832
十堰	Shiyan	1307	975	42	74.5983	3.21347	5.02907	7.5264	11.2525	0.918898	6070	13655	5676	2.54352	2.4214	1	2616
襄阳	Xiangyang	928	686	39	73.9224	4.20259	13.2575	18.1789	23.1185	2.99892	16870	21454	12303	1.18545	2.4049	0	2783
孝感	Xiaogan	1015	822	36	80.9852	3.5468	11.9153	15.4926	23.8719	2.71626	22783	24187	16615	1.89562	2.2256	1	3148
鄂州	Ezhou	1175	980	35	83.4043	2.97872	29.0553	31.0698	38.1413	2.41021	30340	42096	20440	1.77028	2.2261	0	3295
荆州	Jingzhou	931	638	33	68.5285	3.54458	22.8883	30.2685	41.1117	1.46724	35967	43947	24230	1.8173	1.7658	1	3240
天门	Tianmen	575	481	20	83.6522	3.47826	6.74435	9.74783	15.2904	2.62435	14415	14321	9632	1.674	2.031	1	1132
潜江	Qianjiang	496	435	15	87.7016	3.02419	8.31452	12.2157	12.7762	3.04234	9837	14707	6573	1.03103	2.0069	0	1201
咸宁	Xianning	836	776	14	92.823	1.67464	11.5215	17.2428	17.1304	1.35407	23992	28134	16031.3	1.31321	1.5259	0	1289
恩施州	Enshi	198	151	9	76.2626	4.54545	15.3081	23.0455	40.1515	7.62121	5605	8792	3878	1.76399	2.2963	1	1509
黄冈	Huanggang	672	527	7	78.4226	1.04167	27.1503	38.0402	50.8557	2.79762	4563	7950	3031	1.5922	2.2689	0	1509
仙桃	Xiantao	252	207	5	82.1429	1.98413	63.6161	95.2063	111.643	5.11508	6059	6337	4124	1.81808	2.0486	0	1509
神农架	Shennongjia	11	11	0	100	0	45.4545	45.4545	53.8182	213.818	500	592	500	0.285872	1.6482	0	2352

## Sheet: table5-6
id	cityname	city	beds	staff	beds_hospital	TD	DI	neighbor	infect	die	mortality_r	day
1	武汉	Wuhan	91635	127413	78447	1.7454	3.8642	1	572	38	6.64336	2020-01-24
2	黄石	Huangshi	15725	24230	12094	1.57842	2.4968	1	0	0		2020-01-24
3	十堰	Shiyan	25563	34175	18245	1.28491	1.8716	0	5	0	0	2020-01-24
4	宜昌	Yichang	28180	38275	21309	1.46476	2.4182	0	1	1	100	2020-01-24
5	襄阳	Xiangyang	36507	44816	34140	1.51878	2.403	0	0	0		2020-01-24
6	鄂州	Ezhou	6070	13655	5676	2.54352	2.4214	1	1	0	0	2020-01-24
7	荆门	Jingmen	16870	21454	12303	1.18545	2.4049	0	21	0	0	2020-01-24
8	孝感	Xiaogan	22783	24187	16615	1.89562	2.2256	1	26	0	0	2020-01-24
9	荆州	Jingzhou	30340	42096	20440	1.77028	2.2261	0	10	0	0	2020-01-24
10	黄冈	Huanggang	35967	43947	24230	1.8173	1.7658	1	64	0	0	2020-01-24
11	咸宁	Xianning	14415	14321	9632	1.674	2.031	1	0	0		2020-01-24
12	随州	Suizhou	9837	14707	6573	1.03103	2.0069	0	5	0	0	2020-01-24
13	恩施州	Enshi	23992	28134	16031.3	1.31321	1.5259	0	11	0	0	2020-01-24
14	仙桃	Xiantao	5605	8792	3878	1.76399	2.2963	1	10	0	0	2020-01-24
15	潜江	Qianjiang	4563	7950	3031	1.5922	2.2689	0	0	0		2020-01-24
16	天门	Tianmen	6059	6337	4124	1.81808	2.0486	0	3	0	0	2020-01-24
17	神农架	Shennongjia	500	592	500	0.285872	1.6482	0	0	0		2020-01-24
18	武汉	Wuhan	91635	127413	78447	1.7454	3.8642	1	618	45	7.28155	2020-01-25
19	黄石	Huangshi	15725	24230	12094	1.57842	2.4968	1	31	1	3.22581	2020-01-25
20	十堰	Shiyan	25563	34175	18245	1.28491	1.8716	0	20	0	0	2020-01-25
21	宜昌	Yichang	28180	38275	21309	1.46476	2.4182	0	20	1	5	2020-01-25
22	襄阳	Xiangyang	36507	44816	34140	1.51878	2.403	0	2	0	0	2020-01-25
23	鄂州	Ezhou	6070	13655	5676	2.54352	2.4214	1	1	0	0	2020-01-25
24	荆门	Jingmen	16870	21454	12303	1.18545	2.4049	0	38	1	2.63158	2020-01-25
25	孝感	Xiaogan	22783	24187	16615	1.89562	2.2256	1	55	0	0	2020-01-25
26	荆州	Jingzhou	30340	42096	20440	1.77028	2.2261	0	33	2	6.06061	2020-01-25
27	黄冈	Huanggang	35967	43947	24230	1.8173	1.7658	1	122	2	1.63934	2020-01-25
28	咸宁	Xianning	14415	14321	9632	1.674	2.031	1	43	0	0	2020-01-25
29	随州	Suizhou	9837	14707	6573	1.03103	2.0069	0	36	0	0	2020-01-25
30	恩施州	Enshi	23992	28134	16031.3	1.31321	1.5259	0	17	0	0	2020-01-25
31	仙桃	Xiantao	5605	8792	3878	1.76399	2.2963	1	11	0	0	2020-01-25
32	潜江	Qianjiang	4563	7950	3031	1.5922	2.2689	0	0	0		2020-01-25
33	天门	Tianmen	6059	6337	4124	1.81808	2.0486	0	5	0	0	2020-01-25
34	神农架	Shennongjia	500	592	500	0.285872	1.6482	0	0	0		2020-01-25
35	武汉	Wuhan	91635	127413	78447	1.7454	3.8642	1	698	63	9.02579	2020-01-26
36	黄石	Huangshi	15725	24230	12094	1.57842	2.4968	1	36	1	2.77778	2020-01-26
37	十堰	Shiyan	25563	34175	18245	1.28491	1.8716	0	40	0	0	2020-01-26
38	宜昌	Yichang	28180	38275	21309	1.46476	2.4182	0	31	1	3.22581	2020-01-26
39	襄阳	Xiangyang	36507	44816	34140	1.51878	2.403	0	36	0	0	2020-01-26
40	鄂州	Ezhou	6070	13655	5676	2.54352	2.4214	1	20	0	0	2020-01-26
41	荆门	Jingmen	16870	21454	12303	1.18545	2.4049	0	90	3	3.33333	2020-01-26
42	孝感	Xiaogan	22783	24187	16615	1.89562	2.2256	1	100	1	1	2020-01-26
43	荆州	Jingzhou	30340	42096	20440	1.77028	2.2261	0	47	2	4.25532	2020-01-26
44	黄冈	Huanggang	35967	43947	24230	1.8173	1.7658	1	154	4	2.5974	2020-01-26
45	咸宁	Xianning	14415	14321	9632	1.674	2.031	1	64	0	0	2020-01-26
46	随州	Suizhou	9837	14707	6573	1.03103	2.0069	0	52	0	0	2020-01-26
47	恩施州	Enshi	23992	28134	16031.3	1.31321	1.5259	0	25	0	0	2020-01-26
48	仙桃	Xiantao	5605	8792	3878	1.76399	2.2963	1	12	0	0	2020-01-26
49	潜江	Qianjiang	4563	7950	3031	1.5922	2.2689	0	5	1	20	2020-01-26
50	天门	Tianmen	6059	6337	4124	1.81808	2.0486	0	13	0	0	2020-01-26
51	神农架	Shennongjia	500	592	500	0.285872	1.6482	0	0	0		2020-01-26
52	武汉	Wuhan	91635	127413	78447	1.7454	3.8642	1	1590	85	5.34591	2020-01-27
53	黄石	Huangshi	15725	24230	12094	1.57842	2.4968	1	53	1	1.88679	2020-01-27
54	十堰	Shiyan	25563	34175	18245	1.28491	1.8716	0	65	0	0	2020-01-27
55	宜昌	Yichang	28180	38275	21309	1.46476	2.4182	0	51	1	1.96078	2020-01-27
56	襄阳	Xiangyang	36507	44816	34140	1.51878	2.403	0	70	0	0	2020-01-27
57	鄂州	Ezhou	6070	13655	5676	2.54352	2.4214	1	57	0	0	2020-01-27
58	荆门	Jingmen	16870	21454	12303	1.18545	2.4049	0	114	3	2.63158	2020-01-27
59	孝感	Xiaogan	22783	24187	16615	1.89562	2.2256	1	173	1	0.578035	2020-01-27
60	荆州	Jingzhou	30340	42096	20440	1.77028	2.2261	0	71	2	2.8169	2020-01-27
61	黄冈	Huanggang	35967	43947	24230	1.8173	1.7658	1	213	4	1.87793	2020-01-27
62	咸宁	Xianning	14415	14321	9632	1.674	2.031	1	91	0	0	2020-01-27
63	随州	Suizhou	9837	14707	6573	1.03103	2.0069	0	70	0	0	2020-01-27
64	恩施州	Enshi	23992	28134	16031.3	1.31321	1.5259	0	38	0	0	2020-01-27
65	仙桃	Xiantao	5605	8792	3878	1.76399	2.2963	1	27	0	0	2020-01-27
66	潜江	Qianjiang	4563	7950	3031	1.5922	2.2689	0	7	1	14.2857	2020-01-27
67	天门	Tianmen	6059	6337	4124	1.81808	2.0486	0	23	2	8.69565	2020-01-27
68	神农架	Shennongjia	500	592	500	0.285872	1.6482	0	1	0	0	2020-01-27
69	武汉	Wuhan	91635	127413	78447	1.7454	3.8642	1	1905	104	5.45932	2020-01-28
70	黄石	Huangshi	15725	24230	12094	1.57842	2.4968	1	86	1	1.16279	2020-01-28
71	十堰	Shiyan	25563	34175	18245	1.28491	1.8716	0	88	0	0	2020-01-28
72	宜昌	Yichang	28180	38275	21309	1.46476	2.4182	0	63	1	1.5873	2020-01-28
73	襄阳	Xiangyang	36507	44816	34140	1.51878	2.403	0	131	0	0	2020-01-28
74	鄂州	Ezhou	6070	13655	5676	2.54352	2.4214	1	84	1	1.19048	2020-01-28
75	荆门	Jingmen	16870	21454	12303	1.18545	2.4049	0	142	4	2.8169	2020-01-28
76	孝感	Xiaogan	22783	24187	16615	1.89562	2.2256	1	274	3	1.09489	2020-01-28
77	荆州	Jingzhou	30340	42096	20440	1.77028	2.2261	0	101	2	1.9802	2020-01-28
78	黄冈	Huanggang	35967	43947	24230	1.8173	1.7658	1	324	5	1.54321	2020-01-28
79	咸宁	Xianning	14415	14321	9632	1.674	2.031	1	112	0	0	2020-01-28
80	随州	Suizhou	9837	14707	6573	1.03103	2.0069	0	116	0	0	2020-01-28
81	恩施州	Enshi	23992	28134	16031.3	1.31321	1.5259	0	51	0	0	2020-01-28
82	仙桃	Xiantao	5605	8792	3878	1.76399	2.2963	1	32	0	0	2020-01-28
83	潜江	Qianjiang	4563	7950	3031	1.5922	2.2689	0	8	1	12.5	2020-01-28
84	天门	Tianmen	6059	6337	4124	1.81808	2.0486	0	34	3	8.82353	2020-01-28
85	神农架	Shennongjia	500	592	500	0.285872	1.6482	0	3	0	0	2020-01-28
86	武汉	Wuhan	91635	127413	78447	1.7454	3.8642	1	2261	129	5.70544	2020-01-29
87	黄石	Huangshi	15725	24230	12094	1.57842	2.4968	1	113	1	0.884956	2020-01-29
88	十堰	Shiyan	25563	34175	18245	1.28491	1.8716	0	119	0	0	2020-01-29
89	宜昌	Yichang	28180	38275	21309	1.46476	2.4182	0	117	1	0.854701	2020-01-29
90	襄阳	Xiangyang	36507	44816	34140	1.51878	2.403	0	163	0	0	2020-01-29
91	鄂州	Ezhou	6070	13655	5676	2.54352	2.4214	1	123	2	1.62602	2020-01-29
92	荆门	Jingmen	16870	21454	12303	1.18545	2.4049	0	191	4	2.09424	2020-01-29
93	孝感	Xiaogan	22783	24187	16615	1.89562	2.2256	1	399	6	1.50376	2020-01-29
94	荆州	Jingzhou	30340	42096	20440	1.77028	2.2261	0	151	3	1.98675	2020-01-29
95	黄冈	Huanggang	35967	43947	24230	1.8173	1.7658	1	496	12	2.41935	2020-01-29
96	咸宁	Xianning	14415	14321	9632	1.674	2.031	1	130	0	0	2020-01-29
97	随州	Suizhou	9837	14707	6573	1.03103	2.0069	0	143	0	0	2020-01-29
98	恩施州	Enshi	23992	28134	16031.3	1.31321	1.5259	0	66	0	0	2020-01-29
99	仙桃	Xiantao	5605	8792	3878	1.76399	2.2963	1	55	0	0	2020-01-29
100	潜江	Qianjiang	4563	7950	3031	1.5922	2.2689	0	10	1	10	2020-01-29
101	天门	Tianmen	6059	6337	4124	1.81808	2.0486	0	44	3	6.81818	2020-01-29
102	神农架	Shennongjia	500	592	500	0.285872	1.6482	0	5	0	0	2020-01-29
103	武汉	Wuhan	91635	127413	78447	1.7454	3.8642	1	2639	159	6.02501	2020-01-30
104	黄石	Huangshi	15725	24230	12094	1.57842	2.4968	1	168	1	0.595238	2020-01-30
105	十堰	Shiyan	25563	34175	18245	1.28491	1.8716	0	150	0	0	2020-01-30
106	宜昌	Yichang	28180	38275	21309	1.46476	2.4182	0	167	1	0.598802	2020-01-30
107	襄阳	Xiangyang	36507	44816	34140	1.51878	2.403	0	286	0	0	2020-01-30
108	鄂州	Ezhou	6070	13655	5676	2.54352	2.4214	1	189	6	3.1746	2020-01-30
109	荆门	Jingmen	16870	21454	12303	1.18545	2.4049	0	227	5	2.20264	2020-01-30
110	孝感	Xiaogan	22783	24187	16615	1.89562	2.2256	1	541	9	1.66359	2020-01-30
111	荆州	Jingzhou	30340	42096	20440	1.77028	2.2261	0	221	3	1.35747	2020-01-30
112	黄冈	Huanggang	35967	43947	24230	1.8173	1.7658	1	573	12	2.09424	2020-01-30
113	咸宁	Xianning	14415	14321	9632	1.674	2.031	1	166	0	0	2020-01-30
114	随州	Suizhou	9837	14707	6573	1.03103	2.0069	0	228	0	0	2020-01-30
115	恩施州	Enshi	23992	28134	16031.3	1.31321	1.5259	0	75	0	0	2020-01-30
116	仙桃	Xiantao	5605	8792	3878	1.76399	2.2963	1	90	1	1.11111	2020-01-30
117	潜江	Qianjiang	4563	7950	3031	1.5922	2.2689	0	12	1	8.33333	2020-01-30
118	天门	Tianmen	6059	6337	4124	1.81808	2.0486	0	67	6	8.95522	2020-01-30
119	神农架	Shennongjia	500	592	500	0.285872	1.6482	0	7	0	0	2020-01-30
120	武汉	Wuhan	91635	127413	78447	1.7454	3.8642	1	3215	192	5.97201	2020-01-31
121	黄石	Huangshi	15725	24230	12094	1.57842	2.4968	1	209	2	0.956938	2020-01-31
122	十堰	Shiyan	25563	34175	18245	1.28491	1.8716	0	177	0	0	2020-01-31
123	宜昌	Yichang	28180	38275	21309	1.46476	2.4182	0	276	1	0.362319	2020-01-31
124	襄阳	Xiangyang	36507	44816	34140	1.51878	2.403	0	347	0	0	2020-01-31
125	鄂州	Ezhou	6070	13655	5676	2.54352	2.4214	1	227	9	3.96476	2020-01-31
126	荆门	Jingmen	16870	21454	12303	1.18545	2.4049	0	251	5	1.99203	2020-01-31
127	孝感	Xiaogan	22783	24187	16615	1.89562	2.2256	1	628	12	1.91083	2020-01-31
128	荆州	Jingzhou	30340	42096	20440	1.77028	2.2261	0	287	4	1.39373	2020-01-31
129	黄冈	Huanggang	35967	43947	24230	1.8173	1.7658	1	726	14	1.92837	2020-01-31
130	咸宁	Xianning	14415	14321	9632	1.674	2.031	1	206	0	0	2020-01-31
131	随州	Suizhou	9837	14707	6573	1.03103	2.0069	0	304	1	0.328947	2020-01-31
132	恩施州	Enshi	23992	28134	16031.3	1.31321	1.5259	0	87	0	0	2020-01-31
133	仙桃	Xiantao	5605	8792	3878	1.76399	2.2963	1	97	1	1.03093	2020-01-31
134	潜江	Qianjiang	4563	7950	3031	1.5922	2.2689	0	27	1	3.7037	2020-01-31
135	天门	Tianmen	6059	6337	4124	1.81808	2.0486	0	82	7	8.53659	2020-01-31
136	神农架	Shennongjia	500	592	500	0.285872	1.6482	0	7	0	0	2020-01-31
137	武汉	Wuhan	91635	127413	78447	1.7454	3.8642	1	4109	224	5.45145	2020-02-01
138	黄石	Huangshi	15725	24230	12094	1.57842	2.4968	1	252	2	0.793651	2020-02-01
139	十堰	Shiyan	25563	34175	18245	1.28491	1.8716	0	212	0	0	2020-02-01
140	宜昌	Yichang	28180	38275	21309	1.46476	2.4182	0	353	1	0.283286	2020-02-01
141	襄阳	Xiangyang	36507	44816	34140	1.51878	2.403	0	441	0	0	2020-02-01
142	鄂州	Ezhou	6070	13655	5676	2.54352	2.4214	1	278	13	4.67626	2020-02-01
143	荆门	Jingmen	16870	21454	12303	1.18545	2.4049	0	329	7	2.12766	2020-02-01
144	孝感	Xiaogan	22783	24187	16615	1.89562	2.2256	1	749	14	1.86916	2020-02-01
145	荆州	Jingzhou	30340	42096	20440	1.77028	2.2261	0	333	4	1.2012	2020-02-01
146	黄冈	Huanggang	35967	43947	24230	1.8173	1.7658	1	1002	15	1.49701	2020-02-01
147	咸宁	Xianning	14415	14321	9632	1.674	2.031	1	246	0	0	2020-02-01
148	随州	Suizhou	9837	14707	6573	1.03103	2.0069	0	384	3	0.78125	2020-02-01
149	恩施州	Enshi	23992	28134	16031.3	1.31321	1.5259	0	105	0	0	2020-02-01
150	仙桃	Xiantao	5605	8792	3878	1.76399	2.2963	1	140	3	2.14286	2020-02-01
151	潜江	Qianjiang	4563	7950	3031	1.5922	2.2689	0	35	1	2.85714	2020-02-01
152	天门	Tianmen	6059	6337	4124	1.81808	2.0486	0	99	7	7.07071	2020-02-01
153	神农架	Shennongjia	500	592	500	0.285872	1.6482	0	7	0	0	2020-02-01
154	武汉	Wuhan	91635	127413	78447	1.7454	3.8642	1	5142	265	5.15364	2020-02-02
155	黄石	Huangshi	15725	24230	12094	1.57842	2.4968	1	334	2	0.598802	2020-02-02
156	十堰	Shiyan	25563	34175	18245	1.28491	1.8716	0	256	0	0	2020-02-02
157	宜昌	Yichang	28180	38275	21309	1.46476	2.4182	0	392	1	0.255102	2020-02-02
158	襄阳	Xiangyang	36507	44816	34140	1.51878	2.403	0	548	0	0	2020-02-02
159	鄂州	Ezhou	6070	13655	5676	2.54352	2.4214	1	306	15	4.90196	2020-02-02
160	荆门	Jingmen	16870	21454	12303	1.18545	2.4049	0	345	11	3.18841	2020-02-02
161	孝感	Xiaogan	22783	24187	16615	1.89562	2.2256	1	918	14	1.52505	2020-02-02
162	荆州	Jingzhou	30340	42096	20440	1.77028	2.2261	0	499	6	1.2024	2020-02-02
163	黄冈	Huanggang	35967	43947	24230	1.8173	1.7658	1	1246	17	1.36437	2020-02-02
164	咸宁	Xianning	14415	14321	9632	1.674	2.031	1	296	0	0	2020-02-02
165	随州	Suizhou	9837	14707	6573	1.03103	2.0069	0	458	5	1.0917	2020-02-02
166	恩施州	Enshi	23992	28134	16031.3	1.31321	1.5259	0	111	0	0	2020-02-02
167	仙桃	Xiantao	5605	8792	3878	1.76399	2.2963	1	169	3	1.77515	2020-02-02
168	潜江	Qianjiang	4563	7950	3031	1.5922	2.2689	0	35	1	2.85714	2020-02-02
169	天门	Tianmen	6059	6337	4124	1.81808	2.0486	0	115	10	8.69565	2020-02-02
170	神农架	Shennongjia	500	592	500	0.285872	1.6482	0	7	0	0	2020-02-02
171	武汉	Wuhan	91635	127413	78447	1.7454	3.8642	1	6384	313	4.90288	2020-02-03
172	黄石	Huangshi	15725	24230	12094	1.57842	2.4968	1	405	2	0.493827	2020-02-03
173	十堰	Shiyan	25563	34175	18245	1.28491	1.8716	0	291	0	0	2020-02-03
174	宜昌	Yichang	28180	38275	21309	1.46476	2.4182	0	452	3	0.663717	2020-02-03
175	襄阳	Xiangyang	36507	44816	34140	1.51878	2.403	0	632	1	0.158228	2020-02-03
176	鄂州	Ezhou	6070	13655	5676	2.54352	2.4214	1	332	18	5.42169	2020-02-03
177	荆门	Jingmen	16870	21454	12303	1.18545	2.4049	0	400	14	3.5	2020-02-03
178	孝感	Xiaogan	22783	24187	16615	1.89562	2.2256	1	1120	17	1.51786	2020-02-03
179	荆州	Jingzhou	30340	42096	20440	1.77028	2.2261	0	613	7	1.14192	2020-02-03
180	黄冈	Huanggang	35967	43947	24230	1.8173	1.7658	1	1422	19	1.33615	2020-02-03
181	咸宁	Xianning	14415	14321	9632	1.674	2.031	1	348	0	0	2020-02-03
182	随州	Suizhou	9837	14707	6573	1.03103	2.0069	0	641	6	0.936037	2020-02-03
183	恩施州	Enshi	23992	28134	16031.3	1.31321	1.5259	0	123	0	0	2020-02-03
184	仙桃	Xiantao	5605	8792	3878	1.76399	2.2963	1	188	3	1.59574	2020-02-03
185	潜江	Qianjiang	4563	7950	3031	1.5922	2.2689	0	44	1	2.27273	2020-02-03
186	天门	Tianmen	6059	6337	4124	1.81808	2.0486	0	117	10	8.54701	2020-02-03
187	神农架	Shennongjia	500	592	500	0.285872	1.6482	0	10	0	0	2020-02-03
188	武汉	Wuhan	91635	127413	78447	1.7454	3.8642	1	8351	362	4.33481	2020-02-04
189	黄石	Huangshi	15725	24230	12094	1.57842	2.4968	1	509	2	0.392927	2020-02-04
190	十堰	Shiyan	25563	34175	18245	1.28491	1.8716	0	318	0	0	2020-02-04
191	宜昌	Yichang	28180	38275	21309	1.46476	2.4182	0	496	3	0.604839	2020-02-04
192	襄阳	Xiangyang	36507	44816	34140	1.51878	2.403	0	735	1	0.136054	2020-02-04
193	鄂州	Ezhou	6070	13655	5676	2.54352	2.4214	1	382	18	4.71204	2020-02-04
194	荆门	Jingmen	16870	21454	12303	1.18545	2.4049	0	422	14	3.31754	2020-02-04
195	孝感	Xiaogan	22783	24187	16615	1.89562	2.2256	1	1462	17	1.16279	2020-02-04
196	荆州	Jingzhou	30340	42096	20440	1.77028	2.2261	0	713	7	0.981767	2020-02-04
197	黄冈	Huanggang	35967	43947	24230	1.8173	1.7658	1	1645	19	1.15502	2020-02-04
198	咸宁	Xianning	14415	14321	9632	1.674	2.031	1	384	0	0	2020-02-04
199	随州	Suizhou	9837	14707	6573	1.03103	2.0069	0	706	6	0.849858	2020-02-04
200	恩施州	Enshi	23992	28134	16031.3	1.31321	1.5259	0	138	0	0	2020-02-04
201	仙桃	Xiantao	5605	8792	3878	1.76399	2.2963	1	225	3	1.33333	2020-02-04
202	潜江	Qianjiang	4563	7950	3031	1.5922	2.2689	0	54	1	1.85185	2020-02-04
203	天门	Tianmen	6059	6337	4124	1.81808	2.0486	0	128	10	7.8125	2020-02-04
204	神农架	Shennongjia	500	592	500	0.285872	1.6482	0	10	0	0	2020-02-04
205	武汉	Wuhan	91635	127413	78447	1.7454	3.8642	1	10117	414	4.09212	2020-02-05
206	黄石	Huangshi	15725	24230	12094	1.57842	2.4968	1	566	2	0.353357	2020-02-05
207	十堰	Shiyan	25563	34175	18245	1.28491	1.8716	0	353	0	0	2020-02-05
208	宜昌	Yichang	28180	38275	21309	1.46476	2.4182	0	563	6	1.06572	2020-02-05
209	襄阳	Xiangyang	36507	44816	34140	1.51878	2.403	0	787	2	0.25413	2020-02-05
210	鄂州	Ezhou	6070	13655	5676	2.54352	2.4214	1	423	18	4.25532	2020-02-05
211	荆门	Jingmen	16870	21454	12303	1.18545	2.4049	0	508	17	3.34646	2020-02-05
212	孝感	Xiaogan	22783	24187	16615	1.89562	2.2256	1	1886	25	1.32556	2020-02-05
213	荆州	Jingzhou	30340	42096	20440	1.77028	2.2261	0	801	10	1.24844	2020-02-05
214	黄冈	Huanggang	35967	43947	24230	1.8173	1.7658	1	1807	29	1.60487	2020-02-05
215	咸宁	Xianning	14415	14321	9632	1.674	2.031	1	399	1	0.250627	2020-02-05
216	随州	Suizhou	9837	14707	6573	1.03103	2.0069	0	834	9	1.07914	2020-02-05
217	恩施州	Enshi	23992	28134	16031.3	1.31321	1.5259	0	144	0	0	2020-02-05
218	仙桃	Xiantao	5605	8792	3878	1.76399	2.2963	1	265	5	1.88679	2020-02-05
219	潜江	Qianjiang	4563	7950	3031	1.5922	2.2689	0	64	1	1.5625	2020-02-05
220	天门	Tianmen	6059	6337	4124	1.81808	2.0486	0	138	10	7.24638	2020-02-05
221	神农架	Shennongjia	500	592	500	0.285872	1.6482	0	10	0	0	2020-02-05
222	武汉	Wuhan	91635	127413	78447	1.7454	3.8642	1	11618	478	4.11431	2020-02-06
223	黄石	Huangshi	15725	24230	12094	1.57842	2.4968	1	635	2	0.314961	2020-02-06
224	十堰	Shiyan	25563	34175	18245	1.28491	1.8716	0	395	0	0	2020-02-06
225	宜昌	Yichang	28180	38275	21309	1.46476	2.4182	0	610	7	1.14754	2020-02-06
226	襄阳	Xiangyang	36507	44816	34140	1.51878	2.403	0	838	3	0.357995	2020-02-06
227	鄂州	Ezhou	6070	13655	5676	2.54352	2.4214	1	471	18	3.82166	2020-02-06
228	荆门	Jingmen	16870	21454	12303	1.18545	2.4049	0	553	17	3.07414	2020-02-06
229	孝感	Xiaogan	22783	24187	16615	1.89562	2.2256	1	2141	25	1.16768	2020-02-06
230	荆州	Jingzhou	30340	42096	20440	1.77028	2.2261	0	885	10	1.12994	2020-02-06
231	黄冈	Huanggang	35967	43947	24230	1.8173	1.7658	1	1897	32	1.68687	2020-02-06
232	咸宁	Xianning	14415	14321	9632	1.674	2.031	1	443	1	0.225734	2020-02-06
233	随州	Suizhou	9837	14707	6573	1.03103	2.0069	0	915	9	0.983607	2020-02-06
234	恩施州	Enshi	23992	28134	16031.3	1.31321	1.5259	0	157	0	0	2020-02-06
235	仙桃	Xiantao	5605	8792	3878	1.76399	2.2963	1	307	5	1.62866	2020-02-06
236	潜江	Qianjiang	4563	7950	3031	1.5922	2.2689	0	74	1	1.35135	2020-02-06
237	天门	Tianmen	6059	6337	4124	1.81808	2.0486	0	163	10	6.13497	2020-02-06
238	神农架	Shennongjia	500	592	500	0.285872	1.6482	0	10	0	0	2020-02-06
239	武汉	Wuhan	91635	127413	78447	1.7454	3.8642	1	13603	545	4.00647	2020-02-07
240	黄石	Huangshi	15725	24230	12094	1.57842	2.4968	1	703	2	0.284495	2020-02-07
241	十堰	Shiyan	25563	34175	18245	1.28491	1.8716	0	438	0	0	2020-02-07
242	宜昌	Yichang	28180	38275	21309	1.46476	2.4182	0	633	8	1.26382	2020-02-07
243	襄阳	Xiangyang	36507	44816	34140	1.51878	2.403	0	907	5	0.551268	2020-02-07
244	鄂州	Ezhou	6070	13655	5676	2.54352	2.4214	1	569	20	3.51494	2020-02-07
245	荆门	Jingmen	16870	21454	12303	1.18545	2.4049	0	588	18	3.06122	2020-02-07
246	孝感	Xiaogan	22783	24187	16615	1.89562	2.2256	1	2313	26	1.12408	2020-02-07
247	荆州	Jingzhou	30340	42096	20440	1.77028	2.2261	0	941	11	1.16897	2020-02-07
248	黄冈	Huanggang	35967	43947	24230	1.8173	1.7658	1	2041	36	1.76384	2020-02-07
249	咸宁	Xianning	14415	14321	9632	1.674	2.031	1	476	2	0.420168	2020-02-07
250	随州	Suizhou	9837	14707	6573	1.03103	2.0069	0	953	9	0.944386	2020-02-07
251	恩施州	Enshi	23992	28134	16031.3	1.31321	1.5259	0	160	0	0	2020-02-07
252	仙桃	Xiantao	5605	8792	3878	1.76399	2.2963	1	359	5	1.39276	2020-02-07
253	潜江	Qianjiang	4563	7950	3031	1.5922	2.2689	0	80	2	2.5	2020-02-07
254	天门	Tianmen	6059	6337	4124	1.81808	2.0486	0	179	10	5.58659	2020-02-07
255	神农架	Shennongjia	500	592	500	0.285872	1.6482	0	10	0	0	2020-02-07
256	武汉	Wuhan	91635	127413	78447	1.7454	3.8642	1	14982	608	4.0582	2020-02-08
257	黄石	Huangshi	15725	24230	12094	1.57842	2.4968	1	760	2	0.263158	2020-02-08
258	十堰	Shiyan	25563	34175	18245	1.28491	1.8716	0	467	0	0	2020-02-08
259	宜昌	Yichang	28180	38275	21309	1.46476	2.4182	0	711	8	1.12518	2020-02-08
260	襄阳	Xiangyang	36507	44816	34140	1.51878	2.403	0	988	7	0.708502	2020-02-08
261	鄂州	Ezhou	6070	13655	5676	2.54352	2.4214	1	639	21	3.28638	2020-02-08
262	荆门	Jingmen	16870	21454	12303	1.18545	2.4049	0	663	19	2.86576	2020-02-08
263	孝感	Xiaogan	22783	24187	16615	1.89562	2.2256	1	2436	29	1.19048	2020-02-08
264	荆州	Jingzhou	30340	42096	20440	1.77028	2.2261	0	997	13	1.30391	2020-02-08
265	黄冈	Huanggang	35967	43947	24230	1.8173	1.7658	1	2141	43	2.00841	2020-02-08
266	咸宁	Xianning	14415	14321	9632	1.674	2.031	1	493	4	0.811359	2020-02-08
267	随州	Suizhou	9837	14707	6573	1.03103	2.0069	0	984	9	0.914634	2020-02-08
268	恩施州	Enshi	23992	28134	16031.3	1.31321	1.5259	0	171	0	0	2020-02-08
269	仙桃	Xiantao	5605	8792	3878	1.76399	2.2963	1	379	5	1.31926	2020-02-08
270	潜江	Qianjiang	4563	7950	3031	1.5922	2.2689	0	82	2	2.43902	2020-02-08
271	天门	Tianmen	6059	6337	4124	1.81808	2.0486	0	197	10	5.07614	2020-02-08
272	神农架	Shennongjia	500	592	500	0.285872	1.6482	0	10	0	0	2020-02-08
273	武汉	Wuhan	91635	127413	78447	1.7454	3.8642	1	16902	681	4.02911	2020-02-09
274	黄石	Huangshi	15725	24230	12094	1.57842	2.4968	1	805	3	0.372671	2020-02-09
275	十堰	Shiyan	25563	34175	18245	1.28491	1.8716	0	481	0	0	2020-02-09
276	宜昌	Yichang	28180	38275	21309	1.46476	2.4182	0	749	8	1.06809	2020-02-09
277	襄阳	Xiangyang	36507	44816	34140	1.51878	2.403	0	1019	9	0.883219	2020-02-09
278	鄂州	Ezhou	6070	13655	5676	2.54352	2.4214	1	725	24	3.31034	2020-02-09
279	荆门	Jingmen	16870	21454	12303	1.18545	2.4049	0	641	20	3.12012	2020-02-09
280	孝感	Xiaogan	22783	24187	16615	1.89562	2.2256	1	2541	33	1.2987	2020-02-09
281	荆州	Jingzhou	30340	42096	20440	1.77028	2.2261	0	1045	15	1.43541	2020-02-09
282	黄冈	Huanggang	35967	43947	24230	1.8173	1.7658	1	2252	45	1.99822	2020-02-09
283	咸宁	Xianning	14415	14321	9632	1.674	2.031	1	507	4	0.788955	2020-02-09
284	随州	Suizhou	9837	14707	6573	1.03103	2.0069	0	1049	10	0.953289	2020-02-09
285	恩施州	Enshi	23992	28134	16031.3	1.31321	1.5259	0	187	0	0	2020-02-09
286	仙桃	Xiantao	5605	8792	3878	1.76399	2.2963	1	416	7	1.68269	2020-02-09
287	潜江	Qianjiang	4563	7950	3031	1.5922	2.2689	0	85	2	2.35294	2020-02-09
288	天门	Tianmen	6059	6337	4124	1.81808	2.0486	0	217	10	4.60829	2020-02-09
289	神农架	Shennongjia	500	592	500	0.285872	1.6482	0	10	0	0	2020-02-09
290	武汉	Wuhan	91635	127413	78447	1.7454	3.8642	1	18454	748	4.05332	2020-02-10
291	黄石	Huangshi	15725	24230	12094	1.57842	2.4968	1	835	5	0.598802	2020-02-10
292	十堰	Shiyan	25563	34175	18245	1.28491	1.8716	0	505	1	0.19802	2020-02-10
293	宜昌	Yichang	28180	38275	21309	1.46476	2.4182	0	772	8	1.03627	2020-02-10
294	襄阳	Xiangyang	36507	44816	34140	1.51878	2.403	0	1063	12	1.12888	2020-02-10
295	鄂州	Ezhou	6070	13655	5676	2.54352	2.4214	1	790	26	3.29114	2020-02-10
296	荆门	Jingmen	16870	21454	12303	1.18545	2.4049	0	656	21	3.20122	2020-02-10
297	孝感	Xiaogan	22783	24187	16615	1.89562	2.2256	1	2642	41	1.55185	2020-02-10
298	荆州	Jingzhou	30340	42096	20440	1.77028	2.2261	0	1075	17	1.5814	2020-02-10
299	黄冈	Huanggang	35967	43947	24230	1.8173	1.7658	1	2332	52	2.22985	2020-02-10
300	咸宁	Xianning	14415	14321	9632	1.674	2.031	1	515	5	0.970874	2020-02-10
301	随州	Suizhou	9837	14707	6573	1.03103	2.0069	0	1095	12	1.09589	2020-02-10
302	恩施州	Enshi	23992	28134	16031.3	1.31321	1.5259	0	195	2	1.02564	2020-02-10
303	仙桃	Xiantao	5605	8792	3878	1.76399	2.2963	1	438	11	2.51142	2020-02-10
304	潜江	Qianjiang	4563	7950	3031	1.5922	2.2689	0	90	3	3.33333	2020-02-10
305	天门	Tianmen	6059	6337	4124	1.81808	2.0486	0	261	10	3.83142	2020-02-10
306	神农架	Shennongjia	500	592	500	0.285872	1.6482	0	10	0	0	2020-02-10
307	武汉	Wuhan	91635	127413	78447	1.7454	3.8642	1	19558	820	4.19266	2020-02-11
308	黄石	Huangshi	15725	24230	12094	1.57842	2.4968	1	874	6	0.686499	2020-02-11
309	十堰	Shiyan	25563	34175	18245	1.28491	1.8716	0	536	1	0.186567	2020-02-11
310	宜昌	Yichang	28180	38275	21309	1.46476	2.4182	0	784	8	1.02041	2020-02-11
311	襄阳	Xiangyang	36507	44816	34140	1.51878	2.403	0	1088	12	1.10294	2020-02-11
312	鄂州	Ezhou	6070	13655	5676	2.54352	2.4214	1	861	28	3.25203	2020-02-11
313	荆门	Jingmen	16870	21454	12303	1.18545	2.4049	0	696	24	3.44828	2020-02-11
314	孝感	Xiaogan	22783	24187	16615	1.89562	2.2256	1	2751	45	1.63577	2020-02-11
315	荆州	Jingzhou	30340	42096	20440	1.77028	2.2261	0	1110	21	1.89189	2020-02-11
316	黄冈	Huanggang	35967	43947	24230	1.8173	1.7658	1	2398	54	2.25188	2020-02-11
317	咸宁	Xianning	14415	14321	9632	1.674	2.031	1	525	6	1.14286	2020-02-11
318	随州	Suizhou	9837	14707	6573	1.03103	2.0069	0	1129	12	1.06289	2020-02-11
319	恩施州	Enshi	23992	28134	16031.3	1.31321	1.5259	0	203	3	1.47783	2020-02-11
320	仙桃	Xiantao	5605	8792	3878	1.76399	2.2963	1	460	13	2.82609	2020-02-11
321	潜江	Qianjiang	4563	7950	3031	1.5922	2.2689	0	90	5	5.55556	2020-02-11
322	天门	Tianmen	6059	6337	4124	1.81808	2.0486	0	293	10	3.41297	2020-02-11
323	神农架	Shennongjia	500	592	500	0.285872	1.6482	0	10	0	0	2020-02-11
324	武汉	Wuhan	91635	127413	78447	1.7454	3.8642	1	32994	1036	3.13996	2020-02-12
325	黄石	Huangshi	15725	24230	12094	1.57842	2.4968	1	911	9	0.987925	2020-02-12
326	十堰	Shiyan	25563	34175	18245	1.28491	1.8716	0	562	1	0.177936	2020-02-12
327	宜昌	Yichang	28180	38275	21309	1.46476	2.4182	0	810	11	1.35802	2020-02-12
328	襄阳	Xiangyang	36507	44816	34140	1.51878	2.403	0	1101	13	1.18074	2020-02-12
329	鄂州	Ezhou	6070	13655	5676	2.54352	2.4214	1	1065	30	2.8169	2020-02-12
330	荆门	Jingmen	16870	21454	12303	1.18545	2.4049	0	927	24	2.589	2020-02-12
331	孝感	Xiaogan	22783	24187	16615	1.89562	2.2256	1	2874	49	1.70494	2020-02-12
332	荆州	Jingzhou	30340	42096	20440	1.77028	2.2261	0	1431	23	1.60727	2020-02-12
333	黄冈	Huanggang	35967	43947	24230	1.8173	1.7658	1	2662	58	2.17881	2020-02-12
334	咸宁	Xianning	14415	14321	9632	1.674	2.031	1	534	7	1.31086	2020-02-12
335	随州	Suizhou	9837	14707	6573	1.03103	2.0069	0	1160	14	1.2069	2020-02-12
336	恩施州	Enshi	23992	28134	16031.3	1.31321	1.5259	0	229	4	1.74672	2020-02-12
337	仙桃	Xiantao	5605	8792	3878	1.76399	2.2963	1	480	16	3.33333	2020-02-12
338	潜江	Qianjiang	4563	7950	3031	1.5922	2.2689	0	94	5	5.31915	2020-02-12
339	天门	Tianmen	6059	6337	4124	1.81808	2.0486	0	362	10	2.76243	2020-02-12
340	神农架	Shennongjia	500	592	500	0.285872	1.6482	0	10	0	0	2020-02-12
341	武汉	Wuhan	91635	127413	78447	1.7454	3.8642	1	35991	1124	3.123	2020-02-13
342	黄石	Huangshi	15725	24230	12094	1.57842	2.4968	1	943	11	1.16649	2020-02-13
343	十堰	Shiyan	25563	34175	18245	1.28491	1.8716	0	586	2	0.341297	2020-02-13
344	宜昌	Yichang	28180	38275	21309	1.46476	2.4182	0	877	13	1.48233	2020-02-13
345	襄阳	Xiangyang	36507	44816	34140	1.51878	2.403	0	1111	16	1.44014	2020-02-13
346	鄂州	Ezhou	6070	13655	5676	2.54352	2.4214	1	1125	32	2.84444	2020-02-13
347	荆门	Jingmen	16870	21454	12303	1.18545	2.4049	0	901	25	2.77469	2020-02-13
348	孝感	Xiaogan	22783	24187	16615	1.89562	2.2256	1	3009	57	1.89432	2020-02-13
349	荆州	Jingzhou	30340	42096	20440	1.77028	2.2261	0	1447	27	1.86593	2020-02-13
350	黄冈	Huanggang	35967	43947	24230	1.8173	1.7658	1	2791	59	2.11394	2020-02-13
351	咸宁	Xianning	14415	14321	9632	1.674	2.031	1	732	8	1.0929	2020-02-13
352	随州	Suizhou	9837	14707	6573	1.03103	2.0069	0	1206	16	1.3267	2020-02-13
353	恩施州	Enshi	23992	28134	16031.3	1.31321	1.5259	0	237	4	1.68776	2020-02-13
354	仙桃	Xiantao	5605	8792	3878	1.76399	2.2963	1	500	17	3.4	2020-02-13
355	潜江	Qianjiang	4563	7950	3031	1.5922	2.2689	0	104	5	4.80769	2020-02-13
356	天门	Tianmen	6059	6337	4124	1.81808	2.0486	0	416	10	2.40385	2020-02-13
357	神农架	Shennongjia	500	592	500	0.285872	1.6482	0	10	0	0	2020-02-13
358	武汉	Wuhan	91635	127413	78447	1.7454	3.8642	1	37914	1123	2.96197	2020-02-14
359	黄石	Huangshi	15725	24230	12094	1.57842	2.4968	1	980	13	1.32653	2020-02-14
360	十堰	Shiyan	25563	34175	18245	1.28491	1.8716	0	597	2	0.335008	2020-02-14
361	宜昌	Yichang	28180	38275	21309	1.46476	2.4182	0	906	15	1.65563	2020-02-14
362	襄阳	Xiangyang	36507	44816	34140	1.51878	2.403	0	1128	18	1.59574	2020-02-14
363	鄂州	Ezhou	6070	13655	5676	2.54352	2.4214	1	1192	33	2.76846	2020-02-14
364	荆门	Jingmen	16870	21454	12303	1.18545	2.4049	0	902	28	3.10421	2020-02-14
365	孝感	Xiaogan	22783	24187	16615	1.89562	2.2256	1	3114	62	1.99101	2020-02-14
366	荆州	Jingzhou	30340	42096	20440	1.77028	2.2261	0	1478	32	2.16509	2020-02-14
367	黄冈	Huanggang	35967	43947	24230	1.8173	1.7658	1	2817	68	2.41392	2020-02-14
368	咸宁	Xianning	14415	14321	9632	1.674	2.031	1	840	8	0.952381	2020-02-14
369	随州	Suizhou	9837	14707	6573	1.03103	2.0069	0	1232	19	1.54221	2020-02-14
370	恩施州	Enshi	23992	28134	16031.3	1.31321	1.5259	0	244	4	1.63934	2020-02-14
371	仙桃	Xiantao	5605	8792	3878	1.76399	2.2963	1	514	17	3.30739	2020-02-14
372	潜江	Qianjiang	4563	7950	3031	1.5922	2.2689	0	116	5	4.31034	2020-02-14
373	天门	Tianmen	6059	6337	4124	1.81808	2.0486	0	422	10	2.36967	2020-02-14
374	神农架	Shennongjia	500	592	500	0.285872	1.6482	0	10	0	0	2020-02-14
375	武汉	Wuhan	91635	127413	78447	1.7454	3.8642	1	39462	1233	3.12452	2020-02-15
376	黄石	Huangshi	15725	24230	12094	1.57842	2.4968	1	988	14	1.417	2020-02-15
377	十堰	Shiyan	25563	34175	18245	1.28491	1.8716	0	602	2	0.332226	2020-02-15
378	宜昌	Yichang	28180	38275	21309	1.46476	2.4182	0	901	21	2.33074	2020-02-15
379	襄阳	Xiangyang	36507	44816	34140	1.51878	2.403	0	1144	19	1.66084	2020-02-15
380	鄂州	Ezhou	6070	13655	5676	2.54352	2.4214	1	1230	34	2.76423	2020-02-15
381	荆门	Jingmen	16870	21454	12303	1.18545	2.4049	0	909	30	3.30033	2020-02-15
382	孝感	Xiaogan	22783	24187	16615	1.89562	2.2256	1	3201	65	2.03062	2020-02-15
383	荆州	Jingzhou	30340	42096	20440	1.77028	2.2261	0	1490	36	2.41611	2020-02-15
384	黄冈	Huanggang	35967	43947	24230	1.8173	1.7658	1	2823	75	2.65675	2020-02-15
385	咸宁	Xianning	14415	14321	9632	1.674	2.031	1	852	8	0.938967	2020-02-15
386	随州	Suizhou	9837	14707	6573	1.03103	2.0069	0	1254	22	1.75439	2020-02-15
387	恩施州	Enshi	23992	28134	16031.3	1.31321	1.5259	0	247	4	1.61943	2020-02-15
388	仙桃	Xiantao	5605	8792	3878	1.76399	2.2963	1	523	17	3.25048	2020-02-15
389	潜江	Qianjiang	4563	7950	3031	1.5922	2.2689	0	166	6	3.61446	2020-02-15
390	天门	Tianmen	6059	6337	4124	1.81808	2.0486	0	447	10	2.23714	2020-02-15
391	神农架	Shennongjia	500	592	500	0.285872	1.6482	0	10	0	0	2020-02-15
392	武汉	Wuhan	91635	127413	78447	1.7454	3.8642	1	41152	1309	3.18089	2020-02-16
393	黄石	Huangshi	15725	24230	12094	1.57842	2.4968	1	983	15	1.52594	2020-02-16
394	十堰	Shiyan	25563	34175	18245	1.28491	1.8716	0	612	2	0.326797	2020-02-16
395	宜昌	Yichang	28180	38275	21309	1.46476	2.4182	0	895	24	2.68156	2020-02-16
396	襄阳	Xiangyang	36507	44816	34140	1.51878	2.403	0	1155	20	1.7316	2020-02-16
397	鄂州	Ezhou	6070	13655	5676	2.54352	2.4214	1	1274	35	2.74725	2020-02-16
398	荆门	Jingmen	16870	21454	12303	1.18545	2.4049	0	915	33	3.60656	2020-02-16
399	孝感	Xiaogan	22783	24187	16615	1.89562	2.2256	1	3279	70	2.1348	2020-02-16
400	荆州	Jingzhou	30340	42096	20440	1.77028	2.2261	0	1501	37	2.46502	2020-02-16
401	黄冈	Huanggang	35967	43947	24230	1.8173	1.7658	1	2831	78	2.75521	2020-02-16
402	咸宁	Xianning	14415	14321	9632	1.674	2.031	1	861	10	1.16144	2020-02-16
403	随州	Suizhou	9837	14707	6573	1.03103	2.0069	0	1267	24	1.89424	2020-02-16
404	恩施州	Enshi	23992	28134	16031.3	1.31321	1.5259	0	249	4	1.60643	2020-02-16
405	仙桃	Xiantao	5605	8792	3878	1.76399	2.2963	1	531	19	3.57815	2020-02-16
406	潜江	Qianjiang	4563	7950	3031	1.5922	2.2689	0	182	6	3.2967	2020-02-16
407	天门	Tianmen	6059	6337	4124	1.81808	2.0486	0	485	10	2.06186	2020-02-16
408	神农架	Shennongjia	500	592	500	0.285872	1.6482	0	10	0	0	2020-02-16
409	武汉	Wuhan	91635	127413	78447	1.7454	3.8642	1	42752	1381	3.23026	2020-02-17
410	黄石	Huangshi	15725	24230	12094	1.57842	2.4968	1	985	20	2.03046	2020-02-17
411	十堰	Shiyan	25563	34175	18245	1.28491	1.8716	0	626	2	0.319489	2020-02-17
412	宜昌	Yichang	28180	38275	21309	1.46476	2.4182	0	904	24	2.65487	2020-02-17
413	襄阳	Xiangyang	36507	44816	34140	1.51878	2.403	0	1163	21	1.80567	2020-02-17
414	鄂州	Ezhou	6070	13655	5676	2.54352	2.4214	1	1339	36	2.68857	2020-02-17
415	荆门	Jingmen	16870	21454	12303	1.18545	2.4049	0	900	33	3.66667	2020-02-17
416	孝感	Xiaogan	22783	24187	16615	1.89562	2.2256	1	3320	75	2.25904	2020-02-17
417	荆州	Jingzhou	30340	42096	20440	1.77028	2.2261	0	1537	38	2.47235	2020-02-17
418	黄冈	Huanggang	35967	43947	24230	1.8173	1.7658	1	2828	84	2.9703	2020-02-17
419	咸宁	Xianning	14415	14321	9632	1.674	2.031	1	868	10	1.15207	2020-02-17
420	随州	Suizhou	9837	14707	6573	1.03103	2.0069	0	1278	25	1.95618	2020-02-17
421	恩施州	Enshi	23992	28134	16031.3	1.31321	1.5259	0	250	4	1.6	2020-02-17
422	仙桃	Xiantao	5605	8792	3878	1.76399	2.2963	1	544	19	3.49265	2020-02-17
423	潜江	Qianjiang	4563	7950	3031	1.5922	2.2689	0	185	6	3.24324	2020-02-17
424	天门	Tianmen	6059	6337	4124	1.81808	2.0486	0	500	11	2.2	2020-02-17
425	神农架	Shennongjia	500	592	500	0.285872	1.6482	0	10	0	0	2020-02-17
426	武汉	Wuhan	91635	127413	78447	1.7454	3.8642	1	44412	1497	3.37071	2020-02-18
427	黄石	Huangshi	15725	24230	12094	1.57842	2.4968	1	983	25	2.54323	2020-02-18
428	十堰	Shiyan	25563	34175	18245	1.28491	1.8716	0	638	2	0.31348	2020-02-18
429	宜昌	Yichang	28180	38275	21309	1.46476	2.4182	0	907	25	2.75634	2020-02-18
430	襄阳	Xiangyang	36507	44816	34140	1.51878	2.403	0	1165	22	1.88841	2020-02-18
431	鄂州	Ezhou	6070	13655	5676	2.54352	2.4214	1	1343	37	2.75503	2020-02-18
432	荆门	Jingmen	16870	21454	12303	1.18545	2.4049	0	901	33	3.6626	2020-02-18
433	孝感	Xiaogan	22783	24187	16615	1.89562	2.2256	1	3344	82	2.45215	2020-02-18
434	荆州	Jingzhou	30340	42096	20440	1.77028	2.2261	0	1541	38	2.46593	2020-02-18
435	黄冈	Huanggang	35967	43947	24230	1.8173	1.7658	1	2844	85	2.98875	2020-02-18
436	咸宁	Xianning	14415	14321	9632	1.674	2.031	1	832	10	1.20192	2020-02-18
437	随州	Suizhou	9837	14707	6573	1.03103	2.0069	0	1280	26	2.03125	2020-02-18
438	恩施州	Enshi	23992	28134	16031.3	1.31321	1.5259	0	249	3	1.20482	2020-02-18
439	仙桃	Xiantao	5605	8792	3878	1.76399	2.2963	1	562	19	3.38078	2020-02-18
440	潜江	Qianjiang	4563	7950	3031	1.5922	2.2689	0	185	6	3.24324	2020-02-18
441	天门	Tianmen	6059	6337	4124	1.81808	2.0486	0	486	11	2.26337	2020-02-18
442	神农架	Shennongjia	500	592	500	0.285872	1.6482	0	10	0	0	2020-02-18
443	武汉	Wuhan	91635	127413	78447	1.7454	3.8642	1	45027	1585	3.52011	2020-02-19
444	黄石	Huangshi	15725	24230	12094	1.57842	2.4968	1	967	26	2.68873	2020-02-19
445	十堰	Shiyan	25563	34175	18245	1.28491	1.8716	0	641	2	0.312012	2020-02-19
446	宜昌	Yichang	28180	38275	21309	1.46476	2.4182	0	891	27	3.0303	2020-02-19
447	襄阳	Xiangyang	36507	44816	34140	1.51878	2.403	0	1167	23	1.97087	2020-02-19
448	鄂州	Ezhou	6070	13655	5676	2.54352	2.4214	1	1338	38	2.84006	2020-02-19
449	荆门	Jingmen	16870	21454	12303	1.18545	2.4049	0	794	34	4.28212	2020-02-19
450	孝感	Xiaogan	22783	24187	16615	1.89562	2.2256	1	3329	89	2.67348	2020-02-19
451	荆州	Jingzhou	30340	42096	20440	1.77028	2.2261	0	1510	40	2.64901	2020-02-19
452	黄冈	Huanggang	35967	43947	24230	1.8173	1.7658	1	2839	87	3.06446	2020-02-19
453	咸宁	Xianning	14415	14321	9632	1.674	2.031	1	766	10	1.30548	2020-02-19
454	随州	Suizhou	9837	14707	6573	1.03103	2.0069	0	1283	27	2.10444	2020-02-19
455	恩施州	Enshi	23992	28134	16031.3	1.31321	1.5259	0	244	3	1.22951	2020-02-19
456	仙桃	Xiantao	5605	8792	3878	1.76399	2.2963	1	567	19	3.35097	2020-02-19
457	潜江	Qianjiang	4563	7950	3031	1.5922	2.2689	0	185	7	3.78378	2020-02-19
458	天门	Tianmen	6059	6337	4124	1.81808	2.0486	0	473	12	2.537	2020-02-19
459	神农架	Shennongjia	500	592	500	0.285872	1.6482	0	10	0	0	2020-02-19
460	武汉	Wuhan	91635	127413	78447	1.7454	3.8642	1	45346	1684	3.71367	2020-02-20
461	黄石	Huangshi	15725	24230	12094	1.57842	2.4968	1	974	27	2.77207	2020-02-20
462	十堰	Shiyan	25563	34175	18245	1.28491	1.8716	0	654	2	0.30581	2020-02-20
463	宜昌	Yichang	28180	38275	21309	1.46476	2.4182	0	895	28	3.12849	2020-02-20
464	襄阳	Xiangyang	36507	44816	34140	1.51878	2.403	0	1170	24	2.05128	2020-02-20
465	鄂州	Ezhou	6070	13655	5676	2.54352	2.4214	1	1343	39	2.90395	2020-02-20
466	荆门	Jingmen	16870	21454	12303	1.18545	2.4049	0	800	37	4.625	2020-02-20
467	孝感	Xiaogan	22783	24187	16615	1.89562	2.2256	1	3346	94	2.80932	2020-02-20
468	荆州	Jingzhou	30340	42096	20440	1.77028	2.2261	0	1517	40	2.63678	2020-02-20
469	黄冈	Huanggang	35967	43947	24230	1.8173	1.7658	1	2856	90	3.15126	2020-02-20
470	咸宁	Xianning	14415	14321	9632	1.674	2.031	1	766	10	1.30548	2020-02-20
471	随州	Suizhou	9837	14707	6573	1.03103	2.0069	0	1287	28	2.1756	2020-02-20
472	恩施州	Enshi	23992	28134	16031.3	1.31321	1.5259	0	245	3	1.22449	2020-02-20
473	仙桃	Xiantao	5605	8792	3878	1.76399	2.2963	1	568	19	3.34507	2020-02-20
474	潜江	Qianjiang	4563	7950	3031	1.5922	2.2689	0	188	7	3.7234	2020-02-20
475	天门	Tianmen	6059	6337	4124	1.81808	2.0486	0	477	12	2.51572	2020-02-20
476	神农架	Shennongjia	500	592	500	0.285872	1.6482	0	10	0	0	2020-02-20
477	武汉	Wuhan	91635	127413	78447	1.7454	3.8642	1	45660	1774	3.88524	2020-02-21
478	黄石	Huangshi	15725	24230	12094	1.57842	2.4968	1	997	28	2.80843	2020-02-21
479	十堰	Shiyan	25563	34175	18245	1.28491	1.8716	0	659	2	0.30349	2020-02-21
480	宜昌	Yichang	28180	38275	21309	1.46476	2.4182	0	914	29	3.17287	2020-02-21
481	襄阳	Xiangyang	36507	44816	34140	1.51878	2.403	0	1173	26	2.21654	2020-02-21
482	鄂州	Ezhou	6070	13655	5676	2.54352	2.4214	1	1375	39	2.83636	2020-02-21
483	荆门	Jingmen	16870	21454	12303	1.18545	2.4049	0	914	37	4.04814	2020-02-21
484	孝感	Xiaogan	22783	24187	16615	1.89562	2.2256	1	3429	98	2.85798	2020-02-21
485	荆州	Jingzhou	30340	42096	20440	1.77028	2.2261	0	1566	40	2.55428	2020-02-21
486	黄冈	Huanggang	35967	43947	24230	1.8173	1.7658	1	2899	95	3.27699	2020-02-21
487	咸宁	Xianning	14415	14321	9632	1.674	2.031	1	836	11	1.31579	2020-02-21
488	随州	Suizhou	9837	14707	6573	1.03103	2.0069	0	1296	29	2.23765	2020-02-21
489	恩施州	Enshi	23992	28134	16031.3	1.31321	1.5259	0	251	3	1.19522	2020-02-21
490	仙桃	Xiantao	5605	8792	3878	1.76399	2.2963	1	571	19	3.3275	2020-02-21
491	潜江	Qianjiang	4563	7950	3031	1.5922	2.2689	0	189	8	4.2328	2020-02-21
492	天门	Tianmen	6059	6337	4124	1.81808	2.0486	0	493	12	2.43408	2020-02-21
493	神农架	Shennongjia	500	592	500	0.285872	1.6482	0	11	0	0	2020-02-21
494	武汉	Wuhan	91635	127413	78447	1.7454	3.8642	1	46201	1856	4.01723	2020-02-22
495	黄石	Huangshi	15725	24230	12094	1.57842	2.4968	1	1001	29	2.8971	2020-02-22
496	十堰	Shiyan	25563	34175	18245	1.28491	1.8716	0	667	2	0.29985	2020-02-22
497	宜昌	Yichang	28180	38275	21309	1.46476	2.4182	0	917	29	3.16249	2020-02-22
498	襄阳	Xiangyang	36507	44816	34140	1.51878	2.403	0	1173	28	2.38704	2020-02-22
499	鄂州	Ezhou	6070	13655	5676	2.54352	2.4214	1	1379	40	2.90065	2020-02-22
500	荆门	Jingmen	16870	21454	12303	1.18545	2.4049	0	918	37	4.0305	2020-02-22
501	孝感	Xiaogan	22783	24187	16615	1.89562	2.2256	1	3443	102	2.96253	2020-02-22
502	荆州	Jingzhou	30340	42096	20440	1.77028	2.2261	0	1574	41	2.60483	2020-02-22
503	黄冈	Huanggang	35967	43947	24230	1.8173	1.7658	1	2904	98	3.37466	2020-02-22
504	咸宁	Xianning	14415	14321	9632	1.674	2.031	1	836	11	1.31579	2020-02-22
505	随州	Suizhou	9837	14707	6573	1.03103	2.0069	0	1300	30	2.30769	2020-02-22
506	恩施州	Enshi	23992	28134	16031.3	1.31321	1.5259	0	251	3	1.19522	2020-02-22
507	仙桃	Xiantao	5605	8792	3878	1.76399	2.2963	1	571	19	3.3275	2020-02-22
508	潜江	Qianjiang	4563	7950	3031	1.5922	2.2689	0	191	8	4.18848	2020-02-22
509	天门	Tianmen	6059	6337	4124	1.81808	2.0486	0	494	13	2.63158	2020-02-22
510	神农架	Shennongjia	500	592	500	0.285872	1.6482	0	11	0	0	2020-02-22
511	武汉	Wuhan	91635	127413	78447	1.7454	3.8642	1	46607	1987	4.26331	2020-02-23
512	黄石	Huangshi	15725	24230	12094	1.57842	2.4968	1	1005	30	2.98507	2020-02-23
513	十堰	Shiyan	25563	34175	18245	1.28491	1.8716	0	669	2	0.298954	2020-02-23
514	宜昌	Yichang	28180	38275	21309	1.46476	2.4182	0	924	29	3.13853	2020-02-23
515	襄阳	Xiangyang	36507	44816	34140	1.51878	2.403	0	1174	29	2.47019	2020-02-23
516	鄂州	Ezhou	6070	13655	5676	2.54352	2.4214	1	1383	40	2.89226	2020-02-23
517	荆门	Jingmen	16870	21454	12303	1.18545	2.4049	0	920	37	4.02174	2020-02-23
518	孝感	Xiaogan	22783	24187	16615	1.89562	2.2256	1	3465	108	3.11688	2020-02-23
519	荆州	Jingzhou	30340	42096	20440	1.77028	2.2261	0	1574	42	2.66836	2020-02-23
520	黄冈	Huanggang	35967	43947	24230	1.8173	1.7658	1	2904	103	3.54683	2020-02-23
521	咸宁	Xianning	14415	14321	9632	1.674	2.031	1	836	11	1.31579	2020-02-23
522	随州	Suizhou	9837	14707	6573	1.03103	2.0069	0	1303	33	2.53262	2020-02-23
523	恩施州	Enshi	23992	28134	16031.3	1.31321	1.5259	0	251	4	1.59363	2020-02-23
524	仙桃	Xiantao	5605	8792	3878	1.76399	2.2963	1	573	19	3.31588	2020-02-23
525	潜江	Qianjiang	4563	7950	3031	1.5922	2.2689	0	194	8	4.12371	2020-02-23
526	天门	Tianmen	6059	6337	4124	1.81808	2.0486	0	494	13	2.63158	2020-02-23
527	神农架	Shennongjia	500	592	500	0.285872	1.6482	0	11	0	0	2020-02-23
528	武汉	Wuhan	91635	127413	78447	1.7454	3.8642	1	47071	2043	4.34025	2020-02-24
529	黄石	Huangshi	15725	24230	12094	1.57842	2.4968	1	1008	31	3.0754	2020-02-24
530	十堰	Shiyan	25563	34175	18245	1.28491	1.8716	0	671	3	0.447094	2020-02-24
531	宜昌	Yichang	28180	38275	21309	1.46476	2.4182	0	926	29	3.13175	2020-02-24
532	襄阳	Xiangyang	36507	44816	34140	1.51878	2.403	0	1175	30	2.55319	2020-02-24
533	鄂州	Ezhou	6070	13655	5676	2.54352	2.4214	1	1385	41	2.96029	2020-02-24
534	荆门	Jingmen	16870	21454	12303	1.18545	2.4049	0	920	37	4.02174	2020-02-24
535	孝感	Xiaogan	22783	24187	16615	1.89562	2.2256	1	3482	110	3.1591	2020-02-24
536	荆州	Jingzhou	30340	42096	20440	1.77028	2.2261	0	1576	42	2.66497	2020-02-24
537	黄冈	Huanggang	35967	43947	24230	1.8173	1.7658	1	2904	106	3.65014	2020-02-24
538	咸宁	Xianning	14415	14321	9632	1.674	2.031	1	836	11	1.31579	2020-02-24
539	随州	Suizhou	9837	14707	6573	1.03103	2.0069	0	1305	36	2.75862	2020-02-24
540	恩施州	Enshi	23992	28134	16031.3	1.31321	1.5259	0	251	4	1.59363	2020-02-24
541	仙桃	Xiantao	5605	8792	3878	1.76399	2.2963	1	575	19	3.30435	2020-02-24
542	潜江	Qianjiang	4563	7950	3031	1.5922	2.2689	0	195	8	4.10256	2020-02-24
543	天门	Tianmen	6059	6337	4124	1.81808	2.0486	0	495	13	2.62626	2020-02-24
544	神农架	Shennongjia	500	592	500	0.285872	1.6482	0	11	0	0	2020-02-24
545	武汉	Wuhan	91635	127413	78447	1.7454	3.8642	1	47441	2085	4.39493	2020-02-25
546	黄石	Huangshi	15725	24230	12094	1.57842	2.4968	1	1011	32	3.16518	2020-02-25
547	十堰	Shiyan	25563	34175	18245	1.28491	1.8716	0	671	3	0.447094	2020-02-25
548	宜昌	Yichang	28180	38275	21309	1.46476	2.4182	0	927	30	3.23625	2020-02-25
549	襄阳	Xiangyang	36507	44816	34140	1.51878	2.403	0	1175	30	2.55319	2020-02-25
550	鄂州	Ezhou	6070	13655	5676	2.54352	2.4214	1	1387	41	2.95602	2020-02-25
551	荆门	Jingmen	16870	21454	12303	1.18545	2.4049	0	922	37	4.01302	2020-02-25
552	孝感	Xiaogan	22783	24187	16615	1.89562	2.2256	1	3501	113	3.22765	2020-02-25
553	荆州	Jingzhou	30340	42096	20440	1.77028	2.2261	0	1577	44	2.79011	2020-02-25
554	黄冈	Huanggang	35967	43947	24230	1.8173	1.7658	1	2904	107	3.68457	2020-02-25
555	咸宁	Xianning	14415	14321	9632	1.674	2.031	1	836	11	1.31579	2020-02-25
556	随州	Suizhou	9837	14707	6573	1.03103	2.0069	0	1306	37	2.83308	2020-02-25
557	恩施州	Enshi	23992	28134	16031.3	1.31321	1.5259	0	251	4	1.59363	2020-02-25
558	仙桃	Xiantao	5605	8792	3878	1.76399	2.2963	1	575	19	3.30435	2020-02-25
559	潜江	Qianjiang	4563	7950	3031	1.5922	2.2689	0	196	9	4.59184	2020-02-25
560	天门	Tianmen	6059	6337	4124	1.81808	2.0486	0	496	13	2.62097	2020-02-25
561	神农架	Shennongjia	500	592	500	0.285872	1.6482	0	11	0	0	2020-02-25
562	武汉	Wuhan	91635	127413	78447	1.7454	3.8642	1	47824	2104	4.39946	2020-02-26
563	黄石	Huangshi	15725	24230	12094	1.57842	2.4968	1	1013	33	3.25765	2020-02-26
564	十堰	Shiyan	25563	34175	18245	1.28491	1.8716	0	671	3	0.447094	2020-02-26
565	宜昌	Yichang	28180	38275	21309	1.46476	2.4182	0	929	30	3.22928	2020-02-26
566	襄阳	Xiangyang	36507	44816	34140	1.51878	2.403	0	1175	31	2.6383	2020-02-26
567	鄂州	Ezhou	6070	13655	5676	2.54352	2.4214	1	1389	42	3.02376	2020-02-26
568	荆门	Jingmen	16870	21454	12303	1.18545	2.4049	0	923	37	4.00867	2020-02-26
569	孝感	Xiaogan	22783	24187	16615	1.89562	2.2256	1	3516	113	3.21388	2020-02-26
570	荆州	Jingzhou	30340	42096	20440	1.77028	2.2261	0	1579	45	2.84991	2020-02-26
571	黄冈	Huanggang	35967	43947	24230	1.8173	1.7658	1	2904	110	3.78788	2020-02-26
572	咸宁	Xianning	14415	14321	9632	1.674	2.031	1	836	11	1.31579	2020-02-26
573	随州	Suizhou	9837	14707	6573	1.03103	2.0069	0	1307	37	2.83091	2020-02-26
574	恩施州	Enshi	23992	28134	16031.3	1.31321	1.5259	0	251	4	1.59363	2020-02-26
575	仙桃	Xiantao	5605	8792	3878	1.76399	2.2963	1	575	19	3.30435	2020-02-26
576	潜江	Qianjiang	4563	7950	3031	1.5922	2.2689	0	197	9	4.56853	2020-02-26
577	天门	Tianmen	6059	6337	4124	1.81808	2.0486	0	496	13	2.62097	2020-02-26
578	神农架	Shennongjia	500	592	500	0.285872	1.6482	0	11	0	0	2020-02-26
579	武汉	Wuhan	91635	127413	78447	1.7454	3.8642	1	48137	2132	4.42903	2020-02-27
580	黄石	Huangshi	15725	24230	12094	1.57842	2.4968	1	1013	33	3.25765	2020-02-27
581	十堰	Shiyan	25563	34175	18245	1.28491	1.8716	0	671	6	0.894188	2020-02-27
582	宜昌	Yichang	28180	38275	21309	1.46476	2.4182	0	931	31	3.32975	2020-02-27
583	襄阳	Xiangyang	36507	44816	34140	1.51878	2.403	0	1175	32	2.7234	2020-02-27
584	鄂州	Ezhou	6070	13655	5676	2.54352	2.4214	1	1389	43	3.09575	2020-02-27
585	荆门	Jingmen	16870	21454	12303	1.18545	2.4049	0	924	37	4.00433	2020-02-27
586	孝感	Xiaogan	22783	24187	16615	1.89562	2.2256	1	3517	114	3.2414	2020-02-27
587	荆州	Jingzhou	30340	42096	20440	1.77028	2.2261	0	1579	46	2.91324	2020-02-27
588	黄冈	Huanggang	35967	43947	24230	1.8173	1.7658	1	2904	114	3.92562	2020-02-27
589	咸宁	Xianning	14415	14321	9632	1.674	2.031	1	836	11	1.31579	2020-02-27
590	随州	Suizhou	9837	14707	6573	1.03103	2.0069	0	1307	38	2.90742	2020-02-27
591	恩施州	Enshi	23992	28134	16031.3	1.31321	1.5259	0	251	4	1.59363	2020-02-27
592	仙桃	Xiantao	5605	8792	3878	1.76399	2.2963	1	575	19	3.30435	2020-02-27
593	潜江	Qianjiang	4563	7950	3031	1.5922	2.2689	0	198	9	4.54545	2020-02-27
594	天门	Tianmen	6059	6337	4124	1.81808	2.0486	0	496	13	2.62097	2020-02-27
595	神农架	Shennongjia	500	592	500	0.285872	1.6482	0	11	0	0	2020-02-27
596	武汉	Wuhan	91635	127413	78447	1.7454	3.8642	1	48557	2169	4.46692	2020-02-28
597	黄石	Huangshi	15725	24230	12094	1.57842	2.4968	1	1013	34	3.35637	2020-02-28
598	十堰	Shiyan	25563	34175	18245	1.28491	1.8716	0	671	7	1.04322	2020-02-28
599	宜昌	Yichang	28180	38275	21309	1.46476	2.4182	0	931	31	3.32975	2020-02-28
600	襄阳	Xiangyang	36507	44816	34140	1.51878	2.403	0	1175	33	2.80851	2020-02-28
601	鄂州	Ezhou	6070	13655	5676	2.54352	2.4214	1	1390	44	3.16547	2020-02-28
602	荆门	Jingmen	16870	21454	12303	1.18545	2.4049	0	924	37	4.00433	2020-02-28
603	孝感	Xiaogan	22783	24187	16615	1.89562	2.2256	1	3518	115	3.2689	2020-02-28
604	荆州	Jingzhou	30340	42096	20440	1.77028	2.2261	0	1579	46	2.91324	2020-02-28
605	黄冈	Huanggang	35967	43947	24230	1.8173	1.7658	1	2904	115	3.96006	2020-02-28
606	咸宁	Xianning	14415	14321	9632	1.674	2.031	1	836	11	1.31579	2020-02-28
607	随州	Suizhou	9837	14707	6573	1.03103	2.0069	0	1307	40	3.06044	2020-02-28
608	恩施州	Enshi	23992	28134	16031.3	1.31321	1.5259	0	252	4	1.5873	2020-02-28
609	仙桃	Xiantao	5605	8792	3878	1.76399	2.2963	1	575	19	3.30435	2020-02-28
610	潜江	Qianjiang	4563	7950	3031	1.5922	2.2689	0	198	9	4.54545	2020-02-28
611	天门	Tianmen	6059	6337	4124	1.81808	2.0486	0	496	13	2.62097	2020-02-28
612	神农架	Shennongjia	500	592	500	0.285872	1.6482	0	11	0	0	2020-02-28
613	武汉	Wuhan	91635	127413	78447	1.7454	3.8642	1	49122	2195	4.46847	2020-02-29
614	黄石	Huangshi	15725	24230	12094	1.57842	2.4968	1	1014	34	3.35306	2020-02-29
615	十堰	Shiyan	25563	34175	18245	1.28491	1.8716	0	672	7	1.04167	2020-02-29
616	宜昌	Yichang	28180	38275	21309	1.46476	2.4182	0	931	31	3.32975	2020-02-29
617	襄阳	Xiangyang	36507	44816	34140	1.51878	2.403	0	1175	34	2.89362	2020-02-29
618	鄂州	Ezhou	6070	13655	5676	2.54352	2.4214	1	1391	47	3.37886	2020-02-29
619	荆门	Jingmen	16870	21454	12303	1.18545	2.4049	0	925	37	4	2020-02-29
620	孝感	Xiaogan	22783	24187	16615	1.89562	2.2256	1	3518	118	3.35418	2020-02-29
621	荆州	Jingzhou	30340	42096	20440	1.77028	2.2261	0	1579	46	2.91324	2020-02-29
622	黄冈	Huanggang	35967	43947	24230	1.8173	1.7658	1	2905	115	3.95869	2020-02-29
623	咸宁	Xianning	14415	14321	9632	1.674	2.031	1	836	12	1.43541	2020-02-29
624	随州	Suizhou	9837	14707	6573	1.03103	2.0069	0	1307	40	3.06044	2020-02-29
625	恩施州	Enshi	23992	28134	16031.3	1.31321	1.5259	0	252	4	1.5873	2020-02-29
626	仙桃	Xiantao	5605	8792	3878	1.76399	2.2963	1	575	19	3.30435	2020-02-29
627	潜江	Qianjiang	4563	7950	3031	1.5922	2.2689	0	198	9	4.54545	2020-02-29
628	天门	Tianmen	6059	6337	4124	1.81808	2.0486	0	496	13	2.62097	2020-02-29
629	神农架	Shennongjia	500	592	500	0.285872	1.6482	0	11	0	0	2020-02-29
630	武汉	Wuhan	91635	127413	78447	1.7454	3.8642	1	49315	2227	4.51587	2020-03-01
631	黄石	Huangshi	15725	24230	12094	1.57842	2.4968	1	1014	35	3.45168	2020-03-01
632	十堰	Shiyan	25563	34175	18245	1.28491	1.8716	0	672	7	1.04167	2020-03-01
633	宜昌	Yichang	28180	38275	21309	1.46476	2.4182	0	931	31	3.32975	2020-03-01
634	襄阳	Xiangyang	36507	44816	34140	1.51878	2.403	0	1175	34	2.89362	2020-03-01
635	鄂州	Ezhou	6070	13655	5676	2.54352	2.4214	1	1391	48	3.45075	2020-03-01
636	荆门	Jingmen	16870	21454	12303	1.18545	2.4049	0	927	39	4.20712	2020-03-01
637	孝感	Xiaogan	22783	24187	16615	1.89562	2.2256	1	3518	120	3.41103	2020-03-01
638	荆州	Jingzhou	30340	42096	20440	1.77028	2.2261	0	1580	48	3.03797	2020-03-01
639	黄冈	Huanggang	35967	43947	24230	1.8173	1.7658	1	2905	116	3.99312	2020-03-01
640	咸宁	Xianning	14415	14321	9632	1.674	2.031	1	836	12	1.43541	2020-03-01
641	随州	Suizhou	9837	14707	6573	1.03103	2.0069	0	1307	40	3.06044	2020-03-01
642	恩施州	Enshi	23992	28134	16031.3	1.31321	1.5259	0	252	4	1.5873	2020-03-01
643	仙桃	Xiantao	5605	8792	3878	1.76399	2.2963	1	575	19	3.30435	2020-03-01
644	潜江	Qianjiang	4563	7950	3031	1.5922	2.2689	0	198	9	4.54545	2020-03-01
645	天门	Tianmen	6059	6337	4124	1.81808	2.0486	0	496	14	2.82258	2020-03-01
646	神农架	Shennongjia	500	592	500	0.285872	1.6482	0	11	0	0	2020-03-01
647	武汉	Wuhan	91635	127413	78447	1.7454	3.8642	1	49426	2251	4.55428	2020-03-02
648	黄石	Huangshi	15725	24230	12094	1.57842	2.4968	1	1014	35	3.45168	2020-03-02
649	十堰	Shiyan	25563	34175	18245	1.28491	1.8716	0	672	7	1.04167	2020-03-02
650	宜昌	Yichang	28180	38275	21309	1.46476	2.4182	0	931	32	3.43716	2020-03-02
651	襄阳	Xiangyang	36507	44816	34140	1.51878	2.403	0	1175	34	2.89362	2020-03-02
652	鄂州	Ezhou	6070	13655	5676	2.54352	2.4214	1	1391	48	3.45075	2020-03-02
653	荆门	Jingmen	16870	21454	12303	1.18545	2.4049	0	928	39	4.20259	2020-03-02
654	孝感	Xiaogan	22783	24187	16615	1.89562	2.2256	1	3518	120	3.41103	2020-03-02
655	荆州	Jingzhou	30340	42096	20440	1.77028	2.2261	0	1580	48	3.03797	2020-03-02
656	黄冈	Huanggang	35967	43947	24230	1.8173	1.7658	1	2907	119	4.09357	2020-03-02
657	咸宁	Xianning	14415	14321	9632	1.674	2.031	1	836	12	1.43541	2020-03-02
658	随州	Suizhou	9837	14707	6573	1.03103	2.0069	0	1307	42	3.21347	2020-03-02
659	恩施州	Enshi	23992	28134	16031.3	1.31321	1.5259	0	252	4	1.5873	2020-03-02
660	仙桃	Xiantao	5605	8792	3878	1.76399	2.2963	1	575	20	3.47826	2020-03-02
661	潜江	Qianjiang	4563	7950	3031	1.5922	2.2689	0	198	9	4.54545	2020-03-02
662	天门	Tianmen	6059	6337	4124	1.81808	2.0486	0	496	14	2.82258	2020-03-02
663	神农架	Shennongjia	500	592	500	0.285872	1.6482	0	11	0	0	2020-03-02
664	武汉	Wuhan	91635	127413	78447	1.7454	3.8642	1	49540	2282	4.60638	2020-03-03
665	黄石	Huangshi	15725	24230	12094	1.57842	2.4968	1	1014	36	3.5503	2020-03-03
666	十堰	Shiyan	25563	34175	18245	1.28491	1.8716	0	672	7	1.04167	2020-03-03
667	宜昌	Yichang	28180	38275	21309	1.46476	2.4182	0	931	32	3.43716	2020-03-03
668	襄阳	Xiangyang	36507	44816	34140	1.51878	2.403	0	1175	34	2.89362	2020-03-03
669	鄂州	Ezhou	6070	13655	5676	2.54352	2.4214	1	1392	49	3.52011	2020-03-03
670	荆门	Jingmen	16870	21454	12303	1.18545	2.4049	0	928	39	4.20259	2020-03-03
671	孝感	Xiaogan	22783	24187	16615	1.89562	2.2256	1	3518	120	3.41103	2020-03-03
672	荆州	Jingzhou	30340	42096	20440	1.77028	2.2261	0	1580	48	3.03797	2020-03-03
673	黄冈	Huanggang	35967	43947	24230	1.8173	1.7658	1	2907	121	4.16237	2020-03-03
674	咸宁	Xianning	14415	14321	9632	1.674	2.031	1	836	14	1.67464	2020-03-03
675	随州	Suizhou	9837	14707	6573	1.03103	2.0069	0	1307	42	3.21347	2020-03-03
676	恩施州	Enshi	23992	28134	16031.3	1.31321	1.5259	0	252	4	1.5873	2020-03-03
677	仙桃	Xiantao	5605	8792	3878	1.76399	2.2963	1	575	20	3.47826	2020-03-03
678	潜江	Qianjiang	4563	7950	3031	1.5922	2.2689	0	198	9	4.54545	2020-03-03
679	天门	Tianmen	6059	6337	4124	1.81808	2.0486	0	496	14	2.82258	2020-03-03
680	神农架	Shennongjia	500	592	500	0.285872	1.6482	0	11	0	0	2020-03-03
681	武汉	Wuhan	91635	127413	78447	1.7454	3.8642	1	49671	2305	4.64053	2020-03-04
682	黄石	Huangshi	15725	24230	12094	1.57842	2.4968	1	1015	36	3.5468	2020-03-04
683	十堰	Shiyan	25563	34175	18245	1.28491	1.8716	0	672	7	1.04167	2020-03-04
684	宜昌	Yichang	28180	38275	21309	1.46476	2.4182	0	931	33	3.54458	2020-03-04
685	襄阳	Xiangyang	36507	44816	34140	1.51878	2.403	0	1175	35	2.97872	2020-03-04
686	鄂州	Ezhou	6070	13655	5676	2.54352	2.4214	1	1394	52	3.73027	2020-03-04
687	荆门	Jingmen	16870	21454	12303	1.18545	2.4049	0	928	39	4.20259	2020-03-04
688	孝感	Xiaogan	22783	24187	16615	1.89562	2.2256	1	3518	121	3.43945	2020-03-04
689	荆州	Jingzhou	30340	42096	20440	1.77028	2.2261	0	1580	48	3.03797	2020-03-04
690	黄冈	Huanggang	35967	43947	24230	1.8173	1.7658	1	2907	121	4.16237	2020-03-04
691	咸宁	Xianning	14415	14321	9632	1.674	2.031	1	836	14	1.67464	2020-03-04
692	随州	Suizhou	9837	14707	6573	1.03103	2.0069	0	1307	42	3.21347	2020-03-04
693	恩施州	Enshi	23992	28134	16031.3	1.31321	1.5259	0	252	5	1.98413	2020-03-04
694	仙桃	Xiantao	5605	8792	3878	1.76399	2.2963	1	575	20	3.47826	2020-03-04
695	潜江	Qianjiang	4563	7950	3031	1.5922	2.2689	0	198	9	4.54545	2020-03-04
696	天门	Tianmen	6059	6337	4124	1.81808	2.0486	0	496	15	3.02419	2020-03-04
697	神农架	Shennongjia	500	592	500	0.285872	1.6482	0	11	0	0	2020-03-04
698	武汉	Wuhan	91635	127413	78447	1.7454	3.8642	1	49797	2328	4.67498	2020-03-05
699	黄石	Huangshi	15725	24230	12094	1.57842	2.4968	1	1015	36	3.5468	2020-03-05
700	十堰	Shiyan	25563	34175	18245	1.28491	1.8716	0	672	8	1.19048	2020-03-05
701	宜昌	Yichang	28180	38275	21309	1.46476	2.4182	0	931	33	3.54458	2020-03-05
702	襄阳	Xiangyang	36507	44816	34140	1.51878	2.403	0	1175	35	2.97872	2020-03-05
703	鄂州	Ezhou	6070	13655	5676	2.54352	2.4214	1	1394	53	3.80201	2020-03-05
704	荆门	Jingmen	16870	21454	12303	1.18545	2.4049	0	928	39	4.20259	2020-03-05
705	孝感	Xiaogan	22783	24187	16615	1.89562	2.2256	1	3518	123	3.4963	2020-03-05
706	荆州	Jingzhou	30340	42096	20440	1.77028	2.2261	0	1580	48	3.03797	2020-03-05
707	黄冈	Huanggang	35967	43947	24230	1.8173	1.7658	1	2907	122	4.19677	2020-03-05
708	咸宁	Xianning	14415	14321	9632	1.674	2.031	1	836	14	1.67464	2020-03-05
709	随州	Suizhou	9837	14707	6573	1.03103	2.0069	0	1307	42	3.21347	2020-03-05
710	恩施州	Enshi	23992	28134	16031.3	1.31321	1.5259	0	252	6	2.38095	2020-03-05
711	仙桃	Xiantao	5605	8792	3878	1.76399	2.2963	1	575	20	3.47826	2020-03-05
712	潜江	Qianjiang	4563	7950	3031	1.5922	2.2689	0	198	9	4.54545	2020-03-05
713	天门	Tianmen	6059	6337	4124	1.81808	2.0486	0	496	15	3.02419	2020-03-05
714	神农架	Shennongjia	500	592	500	0.285872	1.6482	0	11	0	0	2020-03-05
715	武汉	Wuhan	91635	127413	78447	1.7454	3.8642	1	495	23	4.64646	2020-01-23
716	黄石	Huangshi	15725	24230	12094	1.57842	2.4968	1	0	0		2020-01-23
717	十堰	Shiyan	25563	34175	18245	1.28491	1.8716	0	1	0	0	2020-01-23
718	宜昌	Yichang	28180	38275	21309	1.46476	2.4182	0	1	1	100	2020-01-23
719	襄阳	Xiangyang	36507	44816	34140	1.51878	2.403	0	0	0		2020-01-23
720	鄂州	Ezhou	6070	13655	5676	2.54352	2.4214	1	0	0		2020-01-23
721	荆门	Jingmen	16870	21454	12303	1.18545	2.4049	0	8	0	0	2020-01-23
722	孝感	Xiaogan	22783	24187	16615	1.89562	2.2256	1	22	0	0	2020-01-23
723	荆州	Jingzhou	30340	42096	20440	1.77028	2.2261	0	8	0	0	2020-01-23
724	黄冈	Huanggang	35967	43947	24230	1.8173	1.7658	1	12	0	0	2020-01-23
725	咸宁	Xianning	14415	14321	9632	1.674	2.031	1	0	0		2020-01-23
726	随州	Suizhou	9837	14707	6573	1.03103	2.0069	0	0	0		2020-01-23
727	恩施州	Enshi	23992	28134	16031.3	1.31321	1.5259	0	0	0		2020-01-23
728	仙桃	Xiantao	5605	8792	3878	1.76399	2.2963	1	2	0	0	2020-01-23
729	潜江	Qianjiang	4563	7950	3031	1.5922	2.2689	0	0	0		2020-01-23
730	天门	Tianmen	6059	6337	4124	1.81808	2.0486	0	0	0		2020-01-23
731	神农架	Shennongjia	500	592	500	0.285872	1.6482	0	0	0		2020-01-23
732	武汉	Wuhan	91635	127413	78447	1.7454	3.8642	1	572	38	6.64336	2020-01-22
733	黄石	Huangshi	15725	24230	12094	1.57842	2.4968	1	0	0		2020-01-22
734	十堰	Shiyan	25563	34175	18245	1.28491	1.8716	0	5	0	0	2020-01-22
735	宜昌	Yichang	28180	38275	21309	1.46476	2.4182	0	1	1	100	2020-01-22
736	襄阳	Xiangyang	36507	44816	34140	1.51878	2.403	0	0	0		2020-01-22
737	鄂州	Ezhou	6070	13655	5676	2.54352	2.4214	1	1	0	0	2020-01-22
738	荆门	Jingmen	16870	21454	12303	1.18545	2.4049	0	21	0	0	2020-01-22
739	孝感	Xiaogan	22783	24187	16615	1.89562	2.2256	1	26	0	0	2020-01-22
740	荆州	Jingzhou	30340	42096	20440	1.77028	2.2261	0	10	0	0	2020-01-22
741	黄冈	Huanggang	35967	43947	24230	1.8173	1.7658	1	64	0	0	2020-01-22
742	咸宁	Xianning	14415	14321	9632	1.674	2.031	1	0	0		2020-01-22
743	随州	Suizhou	9837	14707	6573	1.03103	2.0069	0	5	0	0	2020-01-22
744	恩施州	Enshi	23992	28134	16031.3	1.31321	1.5259	0	11	0	0	2020-01-22
745	仙桃	Xiantao	5605	8792	3878	1.76399	2.2963	1	10	0	0	2020-01-22
746	潜江	Qianjiang	4563	7950	3031	1.5922	2.2689	0	0	0		2020-01-22
747	天门	Tianmen	6059	6337	4124	1.81808	2.0486	0	3	0	0	2020-01-22
748	神农架	Shennongjia	500	592	500	0.285872	1.6482	0	0	0		2020-01-22
749	武汉	Wuhan	91635	127413	78447	1.7454	3.8642	1	572	38	6.64336	2020-01-21
750	黄石	Huangshi	15725	24230	12094	1.57842	2.4968	1	0	0		2020-01-21
751	十堰	Shiyan	25563	34175	18245	1.28491	1.8716	0	5	0	0	2020-01-21
752	宜昌	Yichang	28180	38275	21309	1.46476	2.4182	0	1	1	100	2020-01-21
753	襄阳	Xiangyang	36507	44816	34140	1.51878	2.403	0	0	0		2020-01-21
754	鄂州	Ezhou	6070	13655	5676	2.54352	2.4214	1	1	0	0	2020-01-21
755	荆门	Jingmen	16870	21454	12303	1.18545	2.4049	0	21	0	0	2020-01-21
756	孝感	Xiaogan	22783	24187	16615	1.89562	2.2256	1	26	0	0	2020-01-21
757	荆州	Jingzhou	30340	42096	20440	1.77028	2.2261	0	10	0	0	2020-01-21
758	黄冈	Huanggang	35967	43947	24230	1.8173	1.7658	1	64	0	0	2020-01-21
759	咸宁	Xianning	14415	14321	9632	1.674	2.031	1	0	0		2020-01-21
760	随州	Suizhou	9837	14707	6573	1.03103	2.0069	0	5	0	0	2020-01-21
761	恩施州	Enshi	23992	28134	16031.3	1.31321	1.5259	0	11	0	0	2020-01-21
762	仙桃	Xiantao	5605	8792	3878	1.76399	2.2963	1	10	0	0	2020-01-21
763	潜江	Qianjiang	4563	7950	3031	1.5922	2.2689	0	0	0		2020-01-21
764	天门	Tianmen	6059	6337	4124	1.81808	2.0486	0	3	0	0	2020-01-21
765	神农架	Shennongjia	500	592	500	0.285872	1.6482	0	0	0		2020-01-21
766	武汉	Wuhan	91635	127413	78447	1.7454	3.8642	1	572	38	6.64336	2020-01-20
767	黄石	Huangshi	15725	24230	12094	1.57842	2.4968	1	0	0		2020-01-20
768	十堰	Shiyan	25563	34175	18245	1.28491	1.8716	0	5	0	0	2020-01-20
769	宜昌	Yichang	28180	38275	21309	1.46476	2.4182	0	1	1	100	2020-01-20
770	襄阳	Xiangyang	36507	44816	34140	1.51878	2.403	0	0	0		2020-01-20
771	鄂州	Ezhou	6070	13655	5676	2.54352	2.4214	1	1	0	0	2020-01-20
772	荆门	Jingmen	16870	21454	12303	1.18545	2.4049	0	21	0	0	2020-01-20
773	孝感	Xiaogan	22783	24187	16615	1.89562	2.2256	1	26	0	0	2020-01-20
774	荆州	Jingzhou	30340	42096	20440	1.77028	2.2261	0	10	0	0	2020-01-20
775	黄冈	Huanggang	35967	43947	24230	1.8173	1.7658	1	64	0	0	2020-01-20
776	咸宁	Xianning	14415	14321	9632	1.674	2.031	1	0	0		2020-01-20
777	随州	Suizhou	9837	14707	6573	1.03103	2.0069	0	5	0	0	2020-01-20
778	恩施州	Enshi	23992	28134	16031.3	1.31321	1.5259	0	11	0	0	2020-01-20
779	仙桃	Xiantao	5605	8792	3878	1.76399	2.2963	1	10	0	0	2020-01-20
780	潜江	Qianjiang	4563	7950	3031	1.5922	2.2689	0	0	0		2020-01-20
781	天门	Tianmen	6059	6337	4124	1.81808	2.0486	0	3	0	0	2020-01-20
782	神农架	Shennongjia	500	592	500	0.285872	1.6482	0	0	0		2020-01-20
783	武汉	Wuhan	91635	127413	78447	1.7454	3.8642	1	572	38	6.64336	2020-01-19
784	黄石	Huangshi	15725	24230	12094	1.57842	2.4968	1	0	0		2020-01-19
785	十堰	Shiyan	25563	34175	18245	1.28491	1.8716	0	5	0	0	2020-01-19
786	宜昌	Yichang	28180	38275	21309	1.46476	2.4182	0	1	1	100	2020-01-19
787	襄阳	Xiangyang	36507	44816	34140	1.51878	2.403	0	0	0		2020-01-19
788	鄂州	Ezhou	6070	13655	5676	2.54352	2.4214	1	1	0	0	2020-01-19
789	荆门	Jingmen	16870	21454	12303	1.18545	2.4049	0	21	0	0	2020-01-19
790	孝感	Xiaogan	22783	24187	16615	1.89562	2.2256	1	26	0	0	2020-01-19
791	荆州	Jingzhou	30340	42096	20440	1.77028	2.2261	0	10	0	0	2020-01-19
792	黄冈	Huanggang	35967	43947	24230	1.8173	1.7658	1	64	0	0	2020-01-19
793	咸宁	Xianning	14415	14321	9632	1.674	2.031	1	0	0		2020-01-19
794	随州	Suizhou	9837	14707	6573	1.03103	2.0069	0	5	0	0	2020-01-19
795	恩施州	Enshi	23992	28134	16031.3	1.31321	1.5259	0	11	0	0	2020-01-19
796	仙桃	Xiantao	5605	8792	3878	1.76399	2.2963	1	10	0	0	2020-01-19
797	潜江	Qianjiang	4563	7950	3031	1.5922	2.2689	0	0	0		2020-01-19
798	天门	Tianmen	6059	6337	4124	1.81808	2.0486	0	3	0	0	2020-01-19
799	神农架	Shennongjia	500	592	500	0.285872	1.6482	0	0	0		2020-01-19
800	武汉	Wuhan	91635	127413	78447	1.7454	3.8642	1	572	38	6.64336	2020-01-18
801	黄石	Huangshi	15725	24230	12094	1.57842	2.4968	1	0	0		2020-01-18
802	十堰	Shiyan	25563	34175	18245	1.28491	1.8716	0	5	0	0	2020-01-18
803	宜昌	Yichang	28180	38275	21309	1.46476	2.4182	0	1	1	100	2020-01-18
804	襄阳	Xiangyang	36507	44816	34140	1.51878	2.403	0	0	0		2020-01-18
805	鄂州	Ezhou	6070	13655	5676	2.54352	2.4214	1	1	0	0	2020-01-18
806	荆门	Jingmen	16870	21454	12303	1.18545	2.4049	0	21	0	0	2020-01-18
807	孝感	Xiaogan	22783	24187	16615	1.89562	2.2256	1	26	0	0	2020-01-18
808	荆州	Jingzhou	30340	42096	20440	1.77028	2.2261	0	10	0	0	2020-01-18
809	黄冈	Huanggang	35967	43947	24230	1.8173	1.7658	1	64	0	0	2020-01-18
810	咸宁	Xianning	14415	14321	9632	1.674	2.031	1	0	0		2020-01-18
811	随州	Suizhou	9837	14707	6573	1.03103	2.0069	0	5	0	0	2020-01-18
812	恩施州	Enshi	23992	28134	16031.3	1.31321	1.5259	0	11	0	0	2020-01-18
813	仙桃	Xiantao	5605	8792	3878	1.76399	2.2963	1	10	0	0	2020-01-18
814	潜江	Qianjiang	4563	7950	3031	1.5922	2.2689	0	0	0		2020-01-18
815	天门	Tianmen	6059	6337	4124	1.81808	2.0486	0	3	0	0	2020-01-18
816	神农架	Shennongjia	500	592	500	0.285872	1.6482	0	0	0		2020-01-18
817	武汉	Wuhan	91635	127413	78447	1.7454	3.8642	1	572	38	6.64336	2020-01-17
818	黄石	Huangshi	15725	24230	12094	1.57842	2.4968	1	0	0		2020-01-17
819	十堰	Shiyan	25563	34175	18245	1.28491	1.8716	0	5	0	0	2020-01-17
820	宜昌	Yichang	28180	38275	21309	1.46476	2.4182	0	1	1	100	2020-01-17
821	襄阳	Xiangyang	36507	44816	34140	1.51878	2.403	0	0	0		2020-01-17
822	鄂州	Ezhou	6070	13655	5676	2.54352	2.4214	1	1	0	0	2020-01-17
823	荆门	Jingmen	16870	21454	12303	1.18545	2.4049	0	21	0	0	2020-01-17
824	孝感	Xiaogan	22783	24187	16615	1.89562	2.2256	1	26	0	0	2020-01-17
825	荆州	Jingzhou	30340	42096	20440	1.77028	2.2261	0	10	0	0	2020-01-17
826	黄冈	Huanggang	35967	43947	24230	1.8173	1.7658	1	64	0	0	2020-01-17
827	咸宁	Xianning	14415	14321	9632	1.674	2.031	1	0	0		2020-01-17
828	随州	Suizhou	9837	14707	6573	1.03103	2.0069	0	5	0	0	2020-01-17
829	恩施州	Enshi	23992	28134	16031.3	1.31321	1.5259	0	11	0	0	2020-01-17
830	仙桃	Xiantao	5605	8792	3878	1.76399	2.2963	1	10	0	0	2020-01-17
831	潜江	Qianjiang	4563	7950	3031	1.5922	2.2689	0	0	0		2020-01-17
832	天门	Tianmen	6059	6337	4124	1.81808	2.0486	0	3	0	0	2020-01-17
833	神农架	Shennongjia	500	592	500	0.285872	1.6482	0	0	0		2020-01-17
834	武汉	Wuhan	91635	127413	78447	1.7454	3.8642	1	572	38	6.64336	2020-01-16
835	黄石	Huangshi	15725	24230	12094	1.57842	2.4968	1	0	0		2020-01-16
836	十堰	Shiyan	25563	34175	18245	1.28491	1.8716	0	5	0	0	2020-01-16
837	宜昌	Yichang	28180	38275	21309	1.46476	2.4182	0	1	1	100	2020-01-16
838	襄阳	Xiangyang	36507	44816	34140	1.51878	2.403	0	0	0		2020-01-16
839	鄂州	Ezhou	6070	13655	5676	2.54352	2.4214	1	1	0	0	2020-01-16
840	荆门	Jingmen	16870	21454	12303	1.18545	2.4049	0	21	0	0	2020-01-16
841	孝感	Xiaogan	22783	24187	16615	1.89562	2.2256	1	26	0	0	2020-01-16
842	荆州	Jingzhou	30340	42096	20440	1.77028	2.2261	0	10	0	0	2020-01-16
843	黄冈	Huanggang	35967	43947	24230	1.8173	1.7658	1	64	0	0	2020-01-16
844	咸宁	Xianning	14415	14321	9632	1.674	2.031	1	0	0		2020-01-16
845	随州	Suizhou	9837	14707	6573	1.03103	2.0069	0	5	0	0	2020-01-16
846	恩施州	Enshi	23992	28134	16031.3	1.31321	1.5259	0	11	0	0	2020-01-16
847	仙桃	Xiantao	5605	8792	3878	1.76399	2.2963	1	10	0	0	2020-01-16
848	潜江	Qianjiang	4563	7950	3031	1.5922	2.2689	0	0	0		2020-01-16
849	天门	Tianmen	6059	6337	4124	1.81808	2.0486	0	3	0	0	2020-01-16
850	神农架	Shennongjia	500	592	500	0.285872	1.6482	0	0	0		2020-01-16
